# Supplementary material for: 1-(tert-But­oxy­carbon­yl)piperidine-4-carb­oxy­lic acid
Source: Acta Crystallogr Sect E Struct Rep Online. 2011 Aug 2;67(Pt 9):o2215. doi: 10.1107/S1600536811030145 (PMC3200981; doi:10.1107/S1600536811030145)
Supplement: Supplementary file 2 [file e-67-o2215-Isup2.hkl]

# 
# h,k,l, Fc-squared, Fo-squared, sigma(Fo-squared) and status flag 
# 
data_I
_shelx_title ' gkn4nam in P2(1)/c (100K)' 
_shelx_refln_list_code          4 
_shelx_F_calc_maximum      138.88 
_exptl_crystal_F_000       496.00 
_reflns_d_resolution_high  0.8409 
 
loop_ 
 _symmetry_equiv_pos_as_xyz 
 'x, y, z' 
 '-x, y+1/2, -z+1/2' 
 '-x, -y, -z' 
 'x, -y-1/2, z-1/2' 
 
_cell_length_a    10.7006 
_cell_length_b     6.5567 
_cell_length_c    17.9297 
_cell_angle_alpha  90.000 
_cell_angle_beta  104.564 
_cell_angle_gamma  90.000 
 
_shelx_F_squared_multiplier     1.000 
 
loop_ 
 _refln_index_h 
 _refln_index_k 
 _refln_index_l 
 _refln_F_squared_calc 
 _refln_F_squared_meas 
 _refln_F_squared_sigma 
 _refln_observed_status 
   1   0   0     5069.71     4913.57     96.92 o 
   2   0   0     3186.61     3293.44     62.97 o 
   3   0   0    13310.23    13066.56    180.06 o 
   4   0   0     2294.14     2314.02     28.19 o 
   5   0   0      873.51      915.47     19.08 o 
   6   0   0      333.31      318.59      7.85 o 
   7   0   0      464.87      468.82     13.38 o 
   8   0   0       44.57       62.82      4.18 o 
   9   0   0       49.19       54.98      8.50 o 
  10   0   0        8.05       11.02      4.96 o 
  11   0   0      194.84      200.46     18.85 o 
  12   0   0       84.39       84.47     12.91 o 
   1   1   0        0.08       -0.95      0.47 o 
   2   1   0    13724.52    12655.73    159.18 o 
   3   1   0     3713.07     3708.79     36.83 o 
   4   1   0       14.95       12.55      1.43 o 
   5   1   0        6.61        7.38      1.00 o 
   6   1   0       88.52       93.58      3.18 o 
   7   1   0      524.30      547.00      8.48 o 
   8   1   0      333.44      334.85      9.30 o 
   9   1   0       39.95       40.48      4.08 o 
  10   1   0        0.17       -0.49      3.32 o 
  11   1   0       34.98       40.29      6.18 o 
  12   1   0       78.97       63.10      7.91 o 
   0   2   0       41.17       40.72      4.53 o 
   1   2   0      192.96      190.73      5.73 o 
   2   2   0     1393.82     1419.99     15.49 o 
   3   2   0     3585.44     3498.35     65.44 o 
   4   2   0     1107.10     1172.02     14.49 o 
   5   2   0     3181.58     3139.35     39.95 o 
   6   2   0      226.15      246.42     13.70 o 
   7   2   0        3.23        1.50      1.50 o 
   8   2   0       21.87       13.48      2.84 o 
   9   2   0        0.65        3.01      2.09 o 
  10   2   0      609.49      595.24     15.22 o 
  11   2   0        0.17        1.45      3.72 o 
   1   3   0       56.02       59.17      4.57 o 
   2   3   0     2436.78     2644.80     28.58 o 
   3   3   0     1195.64     1304.31     13.81 o 
   4   3   0      100.72       98.38      4.05 o 
   5   3   0      386.39      373.20      9.39 o 
   6   3   0      179.53      185.93      6.17 o 
   7   3   0        0.01        0.82      1.64 o 
   8   3   0       10.87        4.85      2.40 o 
   9   3   0       50.18       47.09      5.25 o 
  10   3   0        6.38        7.93      2.68 o 
  11   3   0       85.86       91.39     15.15 o 
   0   4   0     1513.43     1576.44     41.41 o 
   1   4   0       92.31       95.28      6.31 o 
   2   4   0      457.63      466.42     10.12 o 
   3   4   0      364.98      389.95      6.44 o 
   4   4   0       90.86       78.68      4.69 o 
   5   4   0      135.06      130.65     10.59 o 
   6   4   0       18.30       21.18      3.40 o 
   7   4   0      166.35      154.60      7.16 o 
   8   4   0       92.33      105.97      7.89 o 
   9   4   0        3.79        4.53      3.06 o 
  10   4   0        6.14        7.89      3.09 o 
   1   5   0        0.64        0.62      1.23 o 
   2   5   0        9.13       12.60      2.22 o 
   3   5   0       34.65       34.60      3.07 o 
   4   5   0        0.28       -0.22      1.01 o 
   5   5   0       13.59       11.05      2.34 o 
   6   5   0       26.01       29.66      3.30 o 
   7   5   0        6.97        3.61      2.47 o 
   8   5   0        1.89        5.20      2.68 o 
   9   5   0        0.07       -2.13      2.10 o 
   0   6   0      282.65      305.23     12.43 o 
   1   6   0        1.44        1.31      1.52 o 
   2   6   0      133.18      126.44      6.29 o 
   3   6   0       49.03       61.98      7.70 o 
   4   6   0       59.87       48.06      3.89 o 
   5   6   0        5.67        4.63      3.15 o 
   6   6   0        9.80       11.92      4.29 o 
   7   6   0        6.49        6.21      3.92 o 
   1   7   0        1.43        2.64      2.03 o 
   2   7   0       43.95       30.03      5.77 o 
   3   7   0        0.90        3.26      2.98 o 
   4   7   0       64.86       74.41      9.14 o 
   5   7   0       25.32       31.26      6.54 o 
 -12   1   1      135.54      134.86     23.74 o 
 -11   1   1        4.71       10.99      5.39 o 
 -10   1   1       13.50       13.71      2.87 o 
  -9   1   1       51.58       53.99      4.68 o 
  -8   1   1      238.72      237.87     16.38 o 
  -7   1   1        4.41        2.28      0.98 o 
  -6   1   1      115.74      111.67      2.77 o 
  -5   1   1       14.60       13.42      0.94 o 
  -4   1   1      526.37      565.43      7.00 o 
  -3   1   1      146.92      146.03      4.42 o 
  -2   1   1     4931.17     4818.16     41.08 o 
  -1   1   1     1836.40     1770.18     17.69 o 
   0   1   1      206.99      218.28      3.81 o 
   1   1   1     6535.99     6152.25     58.39 o 
   2   1   1     2161.68     2079.58     17.25 o 
   3   1   1     5522.56     5427.31     46.82 o 
   4   1   1       16.22       14.19      1.30 o 
   5   1   1       94.74      120.07      2.99 o 
   6   1   1       91.49       93.96      3.35 o 
   7   1   1        5.98        6.71      1.27 o 
   8   1   1      404.87      381.69     10.08 o 
   9   1   1       46.98       54.38      4.69 o 
  10   1   1       41.38       41.38      8.87 o 
  11   1   1      267.53      274.89     13.07 o 
  12   1   1      113.00      105.44     10.32 o 
 -12   2   1       25.56       32.52      5.93 o 
 -11   2   1       25.13       26.90      4.25 o 
 -10   2   1       55.14       43.04      4.99 o 
  -9   2   1       45.44       46.53      4.95 o 
  -8   2   1       43.14       45.62      4.58 o 
  -7   2   1      139.09      145.10      7.76 o 
  -6   2   1      413.44      405.81     10.04 o 
  -5   2   1       27.39       30.49      3.00 o 
  -4   2   1        5.08        6.44      1.01 o 
  -3   2   1     1146.94     1084.99     17.26 o 
  -2   2   1        1.39        1.84      0.48 o 
  -1   2   1     1348.58     1273.60     16.97 o 
   0   2   1      124.23      112.15      3.62 o 
   1   2   1      890.26      816.08     10.62 o 
   2   2   1        5.21        3.90      1.08 o 
   3   2   1      132.47      138.94      3.33 o 
   4   2   1        6.22        9.84      1.13 o 
   5   2   1      532.14      545.07     16.63 o 
   6   2   1       18.56       20.84      2.87 o 
   7   2   1        2.65        0.90      1.60 o 
   8   2   1       71.70       61.84      5.22 o 
   9   2   1       71.27       61.78      5.54 o 
  10   2   1      140.10      132.59      8.34 o 
  11   2   1       12.80        8.22      5.44 o 
 -11   3   1       27.70       32.67      4.91 o 
 -10   3   1       40.42       38.06      4.93 o 
  -9   3   1       50.78       51.94      5.57 o 
  -8   3   1        0.03        1.64      1.87 o 
  -7   3   1       28.15       22.74      3.28 o 
  -6   3   1      236.02      233.06      7.72 o 
  -5   3   1      532.11      544.18     11.69 o 
  -4   3   1      275.36      319.35      6.30 o 
  -3   3   1     1272.93     1273.42     16.90 o 
  -2   3   1      742.74      737.82     12.14 o 
  -1   3   1      118.38      127.69      4.49 o 
   0   3   1        2.00        4.07      1.29 o 
   1   3   1      802.80      849.12     14.30 o 
   2   3   1        2.12        0.83      0.82 o 
   3   3   1       59.06       59.76      3.26 o 
   4   3   1      445.19      445.26      6.08 o 
   5   3   1       18.84       20.05      2.36 o 
   6   3   1       22.35       30.47      3.87 o 
   7   3   1      194.71      200.32      8.21 o 
   8   3   1        7.53        7.24      2.79 o 
   9   3   1       59.69       67.51      6.34 o 
  10   3   1        0.24        5.86      2.45 o 
  11   3   1        5.60        1.65      2.60 o 
 -10   4   1       14.70       14.74      3.86 o 
  -9   4   1        0.60        1.06      2.13 o 
  -8   4   1       82.38       74.31      6.83 o 
  -7   4   1       17.21       22.85      3.13 o 
  -6   4   1       65.71       58.03      4.87 o 
  -5   4   1       94.85       96.92      5.40 o 
  -4   4   1      447.36      441.03      7.96 o 
  -3   4   1      261.50      259.57      4.92 o 
  -2   4   1      512.27      503.46     10.54 o 
  -1   4   1      299.74      328.41      8.51 o 
   0   4   1       56.79       62.27      6.55 o 
   1   4   1       37.45       31.22      3.44 o 
   2   4   1       34.07       33.49      3.36 o 
   3   4   1       14.96       16.28      1.60 o 
   4   4   1        2.90        3.77      0.90 o 
   5   4   1      749.43      737.07     21.81 o 
   6   4   1       36.18       23.18      3.33 o 
   7   4   1      139.97      140.34      8.85 o 
   8   4   1       37.27       38.56      5.11 o 
   9   4   1       20.48       36.32      5.01 o 
  10   4   1        9.31        4.55      2.73 o 
  -9   5   1       26.88       38.78      5.58 o 
  -8   5   1        0.31       -0.64      1.98 o 
  -7   5   1        5.99        2.46      2.38 o 
  -6   5   1       81.13       65.84      4.83 o 
  -5   5   1       10.78       12.50      2.75 o 
  -4   5   1      119.12      131.18      5.96 o 
  -3   5   1       50.46       48.59      6.50 o 
  -2   5   1      322.44      281.13      8.42 o 
  -1   5   1       53.60       43.36      5.15 o 
   0   5   1        9.51        4.05      2.25 o 
   1   5   1      213.73      223.01      7.96 o 
   2   5   1        7.91        7.91      1.78 o 
   3   5   1       76.33       86.06      4.27 o 
   4   5   1      144.92      121.90      5.65 o 
   5   5   1       67.32       70.15      5.53 o 
   6   5   1       32.87       30.64      4.04 o 
   7   5   1      203.21      205.11     12.22 o 
   8   5   1        4.59        8.48      3.30 o 
   9   5   1       38.74       39.27      5.59 o 
  -7   6   1       73.03       89.25     10.23 o 
  -6   6   1       77.07       77.01     12.03 o 
  -5   6   1      307.41      125.61     15.72 o 
  -4   6   1       85.16       83.69      4.58 o 
  -3   6   1      312.81      285.62     13.38 o 
  -2   6   1       97.23       99.92      5.99 o 
  -1   6   1       89.17       82.14      5.41 o 
   0   6   1      138.54      142.50      6.75 o 
   1   6   1      352.22      343.04     13.78 o 
   2   6   1      532.25      532.90     11.80 o 
   3   6   1      167.30      166.02     26.19 o 
   4   6   1       98.64       90.03      4.90 o 
   5   6   1       49.21       53.99      7.63 o 
   6   6   1       61.27       66.01      8.48 o 
   7   6   1       40.43       47.85     16.64 o 
  -5   7   1       24.41       31.50      6.36 o 
  -4   7   1        3.96       12.30      4.59 o 
  -3   7   1       76.87       69.34      8.55 o 
  -2   7   1       17.35       24.25      5.25 o 
  -1   7   1       83.59       92.35      6.26 o 
   0   7   1        0.23       -1.03      1.65 o 
   1   7   1       20.80       26.49      3.51 o 
   2   7   1      175.08      187.17     13.43 o 
   3   7   1        0.16        1.95      2.81 o 
   4   7   1      190.77      196.74     14.55 o 
   5   7   1      208.27      246.53     14.09 o 
 -12   0   2      171.51      170.00     17.53 o 
 -11   0   2       40.42       45.32      9.01 o 
 -10   0   2      378.34      411.46     20.61 o 
  -9   0   2       41.43       52.10     16.09 o 
  -8   0   2      320.90      338.03     15.00 o 
  -7   0   2      698.79      664.16     14.82 o 
  -6   0   2      642.77      595.62     10.96 o 
  -5   0   2     1461.32     1485.29     20.06 o 
  -4   0   2     1951.90     1880.76     20.51 o 
  -3   0   2      273.09      287.17      4.77 o 
  -2   0   2    19288.42    17860.32    198.13 o 
  -1   0   2      146.79      141.87      2.76 o 
   0   0   2      165.34      156.16      4.84 o 
   1   0   2      698.64      705.54     15.87 o 
   2   0   2    14957.87    13708.93    267.03 o 
   3   0   2     6898.43     6830.11    129.84 o 
   4   0   2     1201.34     1150.36     27.08 o 
   5   0   2     1124.18     1160.52     23.46 o 
   6   0   2     1264.88     1310.51     32.08 o 
   7   0   2       20.00       27.16      4.36 o 
   8   0   2      127.10      120.90      7.80 o 
  10   0   2      182.18      187.12     14.31 o 
  11   0   2        0.86        5.91      4.37 o 
 -12   1   2       39.99       50.91      7.07 o 
 -11   1   2       13.91       13.14      3.93 o 
 -10   1   2      220.60      218.18      7.06 o 
  -9   1   2       97.18       85.40      5.76 o 
  -8   1   2      288.08      317.49     11.14 o 
  -7   1   2       66.24       64.48      2.53 o 
  -6   1   2      283.77      271.05      6.70 o 
  -5   1   2       98.56      101.90      2.58 o 
  -4   1   2      115.65       88.65      2.19 o 
  -3   1   2     1083.50     1037.71      9.87 o 
  -2   1   2       14.65       15.42      1.01 o 
  -1   1   2     3794.53     3627.85     40.67 o 
   0   1   2     7357.46     6776.22     57.24 o 
   1   1   2      177.19      158.70      2.47 o 
   2   1   2     1835.92     1745.10     16.45 o 
   3   1   2      403.52      403.86      6.06 o 
   4   1   2      282.91      291.74      7.00 o 
   5   1   2     2215.39     2233.30     42.18 o 
   6   1   2     1114.30     1182.26     15.34 o 
   7   1   2      138.90      141.57      5.73 o 
   8   1   2      135.04      150.83      6.55 o 
   9   1   2       74.49       82.55      7.41 o 
  10   1   2      853.12      913.39     35.14 o 
  11   1   2       76.56       74.55     12.22 o 
 -12   2   2       39.94       42.52      6.58 o 
 -11   2   2      188.79      194.30      7.68 o 
 -10   2   2        0.75        4.26      2.30 o 
  -9   2   2      155.71      149.28      7.93 o 
  -8   2   2      216.95      193.16      9.40 o 
  -7   2   2      227.22      230.26      6.70 o 
  -6   2   2       15.62       12.99      1.86 o 
  -5   2   2     3151.96     3186.79     40.32 o 
  -4   2   2       19.56       16.39      1.07 o 
  -3   2   2      736.88      728.65     15.65 o 
  -2   2   2       12.80       21.03      2.17 o 
  -1   2   2       52.85       57.63      2.68 o 
   0   2   2      388.42      366.49      7.21 o 
   1   2   2      217.26      219.43      9.69 o 
   2   2   2        0.43        1.78      0.60 o 
   3   2   2     1218.73     1308.98     14.07 o 
   4   2   2      216.10      246.80      6.28 o 
   5   2   2     1317.73     1297.94     20.86 o 
   6   2   2        0.44        1.94      1.45 o 
   7   2   2      738.60      768.46     15.99 o 
   8   2   2     1885.57     1944.63     30.57 o 
   9   2   2       76.41       75.60      6.13 o 
  10   2   2      447.98      467.96     19.42 o 
  11   2   2        6.59       12.32      5.79 o 
 -11   3   2        0.69        2.76      3.39 o 
 -10   3   2       13.16        9.40      5.69 o 
  -9   3   2        0.37        3.78      5.18 o 
  -8   3   2       35.51       36.68      4.27 o 
  -7   3   2       11.60        8.34      2.32 o 
  -6   3   2        3.64        1.92      1.70 o 
  -5   3   2      157.29      152.28      5.78 o 
  -4   3   2      124.49      122.57      3.53 o 
  -3   3   2       20.07       22.86      1.97 o 
  -2   3   2      291.16      278.92      6.56 o 
  -1   3   2      406.42      435.40      9.00 o 
   0   3   2      417.79      462.44     15.93 o 
   1   3   2      989.88     1057.00     14.25 o 
   2   3   2       47.41       45.56      7.36 o 
   3   3   2       58.08       50.25      2.26 o 
   4   3   2       30.62       40.94      5.71 o 
   5   3   2      295.41      295.41      9.14 o 
   6   3   2      572.89      600.10     14.23 o 
   7   3   2       48.83       51.01      5.02 o 
   8   3   2      138.40      139.91      8.60 o 
   9   3   2       18.01       10.85      3.06 o 
  10   3   2        1.63        4.11      2.52 o 
  11   3   2       18.07       22.51      4.37 o 
 -10   4   2       62.65       64.67      6.81 o 
  -9   4   2      124.66      119.52      8.79 o 
  -8   4   2        7.20        5.07      2.39 o 
  -7   4   2       19.40       18.38      3.39 o 
  -6   4   2      107.57      108.62      7.99 o 
  -5   4   2        1.21        2.23      1.30 o 
  -4   4   2       20.41       21.00      2.01 o 
  -3   4   2      296.81      259.65      6.85 o 
  -2   4   2       83.98       86.36      5.52 o 
  -1   4   2       33.17       33.09      3.26 o 
   0   4   2       38.53       43.71      4.80 o 
   1   4   2      650.61      611.56     12.81 o 
   2   4   2       10.11        5.51      1.73 o 
   3   4   2       12.62       12.37      1.55 o 
   4   4   2      230.41      229.06      6.36 o 
   5   4   2      125.25      140.28      9.96 o 
   6   4   2      111.34      111.98      7.56 o 
   7   4   2       97.35       74.28      6.42 o 
   8   4   2       57.60       57.99      6.08 o 
   9   4   2       29.93       37.84      5.75 o 
  10   4   2       31.52       31.36      4.99 o 
  -9   5   2       29.65       38.72      5.57 o 
  -8   5   2        4.75        3.18      2.35 o 
  -7   5   2       16.12        5.04      2.96 o 
  -6   5   2       12.28       13.64      3.19 o 
  -5   5   2        0.06       -1.08      1.40 o 
  -4   5   2       97.91      100.33      7.54 o 
  -3   5   2       80.16       85.74      5.26 o 
  -2   5   2        5.58        3.55      1.67 o 
  -1   5   2       94.18       92.12      7.19 o 
   0   5   2      232.62      209.87      7.63 o 
   1   5   2       48.12       56.53      4.88 o 
   2   5   2       27.03       29.83      3.76 o 
   3   5   2       25.25       28.49      2.02 o 
   4   5   2      116.12      116.34      6.38 o 
   5   5   2      281.28      244.33      8.07 o 
   6   5   2       16.87       17.85      3.63 o 
   7   5   2        3.03        3.90      2.36 o 
   8   5   2      286.37      276.87     11.65 o 
   9   5   2       54.85       42.01      5.83 o 
  -8   6   2        1.89        1.93      2.67 o 
  -7   6   2       28.69       16.26      4.75 o 
  -6   6   2        8.91       10.81      4.18 o 
  -5   6   2        1.53       -0.15      1.89 o 
  -4   6   2      130.20      117.05      9.39 o 
  -3   6   2       27.78       18.81      6.19 o 
  -2   6   2       75.28       64.77      5.34 o 
  -1   6   2        0.45        0.97      1.68 o 
   0   6   2       67.25       71.58      5.96 o 
   1   6   2      309.27      299.32      8.70 o 
   2   6   2      428.18      395.58     10.05 o 
   3   6   2       82.94       81.33      8.69 o 
   4   6   2       53.53       54.66      7.06 o 
   5   6   2       11.67        9.07      3.75 o 
   6   6   2       11.38       10.61      5.67 o 
   7   6   2        3.87        3.40      2.56 o 
  -5   7   2       72.85       51.75      7.61 o 
  -4   7   2       48.11       61.11      8.58 o 
  -3   7   2        6.00       10.08      4.06 o 
  -2   7   2      265.96      276.84     27.77 o 
  -1   7   2      194.22      205.54      7.79 o 
   0   7   2      202.09      202.54      7.77 o 
   1   7   2       20.72       26.67      3.67 o 
   2   7   2      122.20      118.33     10.69 o 
   3   7   2      252.74      246.25     20.45 o 
   4   7   2      110.64      124.60     15.15 o 
   5   7   2       54.40       62.34     14.52 o 
 -12   1   3      162.75      167.84     12.20 o 
 -11   1   3        5.03        3.21      3.58 o 
 -10   1   3       54.29       60.13      5.99 o 
  -9   1   3       85.89       91.37      5.95 o 
  -8   1   3        0.03        1.24      1.39 o 
  -7   1   3     1354.04     1349.34     14.48 o 
  -6   1   3      224.06      230.86      4.84 o 
  -5   1   3      337.22      348.23      5.29 o 
  -4   1   3     2356.72     2315.69     20.26 o 
  -3   1   3      498.58      483.78      5.74 o 
  -2   1   3     1764.32     1721.33     17.83 o 
  -1   1   3     1414.42     1371.71     14.48 o 
   0   1   3      956.56      882.48     33.45 o 
   1   1   3      417.76      410.12      6.53 o 
   2   1   3      290.68      274.98      5.55 o 
   3   1   3     2353.08     2416.23     29.56 o 
   4   1   3     2304.69     2374.34     25.78 o 
   5   1   3      527.83      556.73      9.94 o 
   6   1   3     1126.52     1153.64     17.30 o 
   7   1   3      525.02      578.60     12.54 o 
   8   1   3      349.54      329.30     15.38 o 
   9   1   3      299.47      303.92     11.89 o 
  10   1   3      196.14      212.84     16.22 o 
  11   1   3       88.12      105.11     14.54 o 
 -12   2   3        5.03        0.88      2.85 o 
 -11   2   3        8.21        9.22      2.47 o 
 -10   2   3       28.84       29.68      4.73 o 
  -9   2   3       28.77       20.86      4.26 o 
  -8   2   3       57.90       68.50      8.39 o 
  -7   2   3      141.86      127.39      5.37 o 
  -6   2   3       22.77       27.17      2.61 o 
  -5   2   3      123.79      115.96      3.00 o 
  -4   2   3      100.92       88.29      2.19 o 
  -2   2   3     4384.45     4476.51     95.12 o 
  -1   2   3       99.97      119.22      5.82 o 
   0   2   3      439.97      441.04      6.86 o 
   1   2   3      137.40      155.33      3.26 o 
   2   2   3      876.02      842.14     11.40 o 
   3   2   3      755.74      802.99      8.32 o 
   4   2   3      415.92      457.10      7.72 o 
   5   2   3      124.73      120.67      3.46 o 
   6   2   3        2.10        3.03      1.64 o 
   7   2   3        0.01        1.21      1.65 o 
   8   2   3       22.82       17.50      3.17 o 
   9   2   3      110.49      111.11      7.50 o 
  10   2   3        1.17        3.37      2.18 o 
  11   2   3        1.07        0.30      3.97 o 
 -11   3   3       47.66       37.16      5.17 o 
 -10   3   3       51.34       50.75      5.79 o 
  -9   3   3      156.23      154.43     13.27 o 
  -8   3   3       98.85      103.39      6.95 o 
  -7   3   3       35.75       41.53      6.75 o 
  -6   3   3       55.55       64.07      4.93 o 
  -5   3   3      615.21      601.24      9.37 o 
  -4   3   3      402.29      393.91      7.12 o 
  -3   3   3       20.70       33.70      3.30 o 
  -2   3   3     1274.16     1263.94     23.04 o 
  -1   3   3      505.50      487.88      9.80 o 
   0   3   3       74.39       81.19      3.99 o 
   1   3   3       19.60       17.74      1.89 o 
   2   3   3      249.61      254.46      5.06 o 
   3   3   3       80.32       73.16      3.16 o 
   4   3   3      176.93      196.69      5.17 o 
   5   3   3       20.47       16.07      2.75 o 
   6   3   3      259.51      276.88      9.42 o 
   7   3   3      131.22      148.82      8.68 o 
   8   3   3      327.93      360.62     14.73 o 
   9   3   3       43.91       45.75      5.29 o 
  10   3   3       29.42       28.95      4.61 o 
 -10   4   3      101.35      100.54      8.43 o 
  -9   4   3       69.86       62.71     11.14 o 
  -8   4   3       37.40       40.51      5.47 o 
  -7   4   3      384.36      374.31     11.18 o 
  -6   4   3       97.35       89.47      5.59 o 
  -5   4   3       96.97       87.13     10.36 o 
  -4   4   3      115.22      103.41      4.07 o 
  -3   4   3      126.78      138.77     12.91 o 
  -2   4   3      241.39      237.39      6.99 o 
  -1   4   3       24.52       23.72      2.80 o 
   0   4   3      163.54      151.96      5.90 o 
   1   4   3      636.17      640.50     13.33 o 
   2   4   3        4.76        9.35      1.72 o 
   3   4   3      708.84      677.98     10.48 o 
   4   4   3      125.72      114.51      5.04 o 
   5   4   3       28.34       20.06      4.11 o 
   6   4   3      145.14      169.72      8.27 o 
   7   4   3       13.13       15.64      4.55 o 
   8   4   3       49.39       55.92      6.04 o 
   9   4   3        0.88        2.61      2.38 o 
  -9   5   3        0.46       -0.94      2.07 o 
  -8   5   3       39.26       43.67     10.15 o 
  -7   5   3        0.72       -1.33      2.04 o 
  -6   5   3       25.39       16.38      5.18 o 
  -5   5   3      111.02      123.94      6.90 o 
  -4   5   3        5.96        4.83      1.39 o 
  -3   5   3       18.51       17.06      5.64 o 
  -2   5   3       38.37       34.39      3.67 o 
  -1   5   3        6.94        7.54      2.21 o 
   0   5   3       31.57       32.88      3.85 o 
   1   5   3      257.68      257.50     11.81 o 
   2   5   3      116.60      113.37      6.84 o 
   3   5   3       66.75       64.62      4.32 o 
   4   5   3        1.87        1.87      2.24 o 
   5   5   3      262.16      254.46     10.03 o 
   6   5   3       14.63       11.46      3.36 o 
   7   5   3       18.46       17.63      3.76 o 
   8   5   3      125.52      126.79      9.43 o 
  -8   6   3       36.11       50.87      7.98 o 
  -7   6   3       41.83       47.36     11.11 o 
  -6   6   3        1.07        3.10      3.86 o 
  -5   6   3        0.99       -1.18      3.18 o 
  -4   6   3       11.93        9.94      2.22 o 
  -3   6   3      399.12      390.32     34.33 o 
  -2   6   3       61.93       79.09      6.00 o 
  -1   6   3       29.78       22.88      4.25 o 
   0   6   3      713.39      717.68     16.53 o 
   1   6   3       14.57       19.06      3.42 o 
   2   6   3       76.73      102.28      7.39 o 
   3   6   3       41.60       46.71      3.34 o 
   4   6   3       67.30       70.05     21.85 o 
   5   6   3        1.20        0.84      2.79 o 
   6   6   3        9.52        8.17      3.06 o 
   7   6   3       15.38       27.60      8.36 o 
  -5   7   3       39.26       35.97      6.70 o 
  -4   7   3       13.25       17.91      5.02 o 
  -3   7   3        6.00       -0.23      2.57 o 
  -2   7   3       10.96       12.73      3.59 o 
  -1   7   3       56.65       62.73      5.27 o 
   0   7   3      138.64      149.68      8.03 o 
   1   7   3       10.40       10.35      2.66 o 
   2   7   3      335.27      326.29     15.12 o 
   3   7   3       87.31       86.06      9.50 o 
   4   7   3        3.80        4.31      4.40 o 
 -12   0   4        1.67        4.59      4.25 o 
 -11   0   4        2.75        4.81      4.10 o 
 -10   0   4      265.40      247.31     15.45 o 
  -9   0   4      163.38      144.99      7.18 o 
  -8   0   4       48.44       46.69      4.63 o 
  -7   0   4      751.31      728.79     16.00 o 
  -6   0   4      848.41      829.42     12.22 o 
  -5   0   4      196.87      195.79      4.74 o 
  -4   0   4     4588.39     4665.05     57.04 o 
  -3   0   4     1063.08     1029.09     12.23 o 
  -2   0   4     1543.79     1449.22     18.41 o 
  -1   0   4     9099.49     8608.38    117.84 o 
   0   0   4     1533.15     1494.37     31.96 o 
   1   0   4      832.69      806.90     19.73 o 
   2   0   4       41.22       36.28      3.88 o 
   3   0   4      473.09      502.79     15.03 o 
   4   0   4      244.58      231.32      9.67 o 
   5   0   4     1074.70     1087.68     27.86 o 
   6   0   4      441.69      451.66     15.80 o 
   7   0   4      671.21      664.92     20.90 o 
   8   0   4       25.30       25.98      4.84 o 
  11   0   4      109.06      122.64     15.21 o 
 -12   1   4      324.24      342.06     23.97 o 
 -11   1   4        4.26        3.49      2.59 o 
 -10   1   4        0.09        0.16      1.64 o 
  -9   1   4        7.64       11.04      2.44 o 
  -8   1   4       71.31       71.57      5.25 o 
  -7   1   4      103.20      100.60      3.38 o 
  -6   1   4        6.89        6.52      1.17 o 
  -5   1   4      644.48      635.24      7.17 o 
  -4   1   4      252.81      258.26      3.78 o 
  -3   1   4     1345.18     1341.87     10.65 o 
  -2   1   4       13.66       16.34      1.21 o 
  -1   1   4      831.88      753.20      9.21 o 
   0   1   4      238.39      233.31      4.50 o 
   1   1   4       28.58       37.81      2.67 o 
   2   1   4      468.91      468.62      9.88 o 
   3   1   4      680.84      651.12     12.69 o 
   4   1   4       48.43       60.98      6.87 o 
   5   1   4      118.96      115.98      6.92 o 
   6   1   4       45.11       54.08      3.82 o 
   7   1   4       96.07       84.65      9.24 o 
   8   1   4      316.84      305.62     27.98 o 
   9   1   4      165.96      152.10      9.00 o 
  10   1   4        3.35        2.36      3.87 o 
  11   1   4       15.78       10.49      5.88 o 
 -12   2   4        3.90        7.04      5.53 o 
 -11   2   4      117.62      115.43      7.82 o 
 -10   2   4      124.98      129.08     11.15 o 
  -9   2   4        0.11        0.02      1.23 o 
  -8   2   4       15.06       11.55      2.47 o 
  -7   2   4        1.86        0.75      1.10 o 
  -6   2   4      275.14      283.41      5.75 o 
  -5   2   4        0.26        1.20      0.72 o 
  -4   2   4     4316.35     4447.62     40.24 o 
  -3   2   4        2.41        1.84      0.76 o 
  -2   2   4     2436.75     2525.56     30.74 o 
  -1   2   4     1137.28     1105.86     15.14 o 
   0   2   4      216.56      230.26      4.17 o 
   1   2   4      939.89      900.55     11.25 o 
   2   2   4      239.58      211.00     10.71 o 
   3   2   4       29.94       27.57      1.44 o 
   4   2   4       90.62       72.80      3.23 o 
   5   2   4       14.38       10.70      1.53 o 
   6   2   4        1.74        7.38      2.11 o 
   7   2   4        9.80        5.01      2.06 o 
   8   2   4      143.03      128.92      7.76 o 
   9   2   4      187.95      189.32     16.44 o 
  10   2   4        1.35        2.79      2.72 o 
  11   2   4       98.53       85.53     13.91 o 
 -11   3   4       83.70      103.26      8.27 o 
 -10   3   4        0.00       -0.26      2.48 o 
  -9   3   4        1.57        2.22      2.02 o 
  -8   3   4        7.83        9.99      2.60 o 
  -7   3   4       74.93       71.09     11.06 o 
  -6   3   4      640.49      668.05     12.13 o 
  -5   3   4      130.66      132.82      3.62 o 
  -4   3   4      697.19      718.02     15.17 o 
  -3   3   4        1.02        0.59      0.81 o 
  -2   3   4       45.99       54.34      4.47 o 
  -1   3   4      424.16      403.23     10.99 o 
   0   3   4      464.44      431.00      8.89 o 
   1   3   4      590.40      601.49      8.01 o 
   2   3   4      393.53      382.32     10.15 o 
   3   3   4       91.09       89.54      3.98 o 
   4   3   4       41.59       39.77      3.53 o 
   5   3   4      247.66      241.00      8.41 o 
   6   3   4        1.28        1.21      1.60 o 
   7   3   4      329.63      297.40     10.18 o 
   8   3   4        1.09        0.37      1.89 o 
   9   3   4      111.96      126.12      8.62 o 
  10   3   4        0.01       -0.38      2.09 o 
 -10   4   4       35.76       35.40      6.29 o 
  -9   4   4      479.01      486.46     27.31 o 
  -8   4   4        3.00        2.31      1.92 o 
  -7   4   4      291.90      306.24     10.11 o 
  -5   4   4       16.05       13.84      2.73 o 
  -4   4   4       12.06       11.19      1.72 o 
  -3   4   4      318.84      314.12     14.09 o 
  -2   4   4      140.59      131.10     11.52 o 
  -1   4   4      863.55      862.52     18.44 o 
   0   4   4      231.98      245.75      7.69 o 
   1   4   4      230.66      225.25      7.40 o 
   2   4   4        9.17        9.21      1.02 o 
   3   4   4      122.14      117.98      5.20 o 
   4   4   4       83.10       70.67      5.71 o 
   5   4   4      290.95      283.30     12.01 o 
   6   4   4      403.35      391.10     12.22 o 
   7   4   4        0.10        0.02      1.75 o 
   8   4   4       78.34       85.89      7.42 o 
   9   4   4       13.40       12.48      3.46 o 
  -9   5   4        8.57        4.52      5.39 o 
  -8   5   4       18.30       14.76      6.21 o 
  -7   5   4      182.13       77.19     12.35 o 
  -6   5   4      161.71      137.15     22.71 o 
  -5   5   4       56.51       65.03      5.83 o 
  -4   5   4        0.23        1.53      1.16 o 
  -3   5   4        2.77        2.16      1.92 o 
  -2   5   4      398.99      415.12     19.27 o 
  -1   5   4      469.99      461.69     11.75 o 
   0   5   4      581.57      566.58     13.40 o 
   1   5   4      281.19      284.29     14.09 o 
   2   5   4        6.69        8.01      1.00 o 
   3   5   4      318.17      328.08     11.15 o 
   4   5   4       27.19       32.75      5.54 o 
   5   5   4        4.22        6.32      2.56 o 
   6   5   4      354.14      369.42     15.31 o 
   7   5   4      154.60      138.80      9.67 o 
   8   5   4       20.18       20.18      4.15 o 
  -8   6   4       59.46       66.53     13.03 o 
  -7   6   4       23.93       22.61      7.76 o 
  -6   6   4        5.72        7.77      5.38 o 
  -5   6   4       27.61       20.89      6.93 o 
  -4   6   4      300.38      329.41     10.65 o 
  -3   6   4        3.31        6.35      2.85 o 
  -2   6   4        7.69        6.39      4.56 o 
  -1   6   4       54.77       55.77      5.21 o 
   0   6   4        0.00        1.40      1.81 o 
   1   6   4      117.41      129.95      8.08 o 
   2   6   4       37.45       43.13      4.89 o 
   3   6   4        8.72       14.59      2.97 o 
   4   6   4      152.09      115.58     29.67 o 
   5   6   4       38.27       31.47      4.83 o 
   6   6   4        9.37        8.37      2.92 o 
  -5   7   4       44.14       37.33      9.57 o 
  -4   7   4       21.59       29.75      8.44 o 
  -3   7   4        0.00       -1.78      3.21 o 
  -2   7   4      149.08      147.87      9.85 o 
  -1   7   4       38.82       46.74      5.92 o 
   0   7   4      112.20      124.92      8.48 o 
   1   7   4      312.87      353.91     12.23 o 
   2   7   4      177.58      183.50     13.57 o 
   3   7   4       88.05      102.31     11.08 o 
   4   7   4      128.45      134.90     24.29 o 
 -12   1   5      153.07      166.01     15.24 o 
 -11   1   5        4.66        4.43      2.88 o 
 -10   1   5      160.50      158.48      7.34 o 
  -9   1   5      291.81      280.10      8.75 o 
  -8   1   5        5.53        4.96      1.28 o 
  -7   1   5        8.29        9.46      1.29 o 
  -6   1   5       15.28       16.99      1.52 o 
  -5   1   5       18.70       23.36      1.48 o 
  -4   1   5       71.88       82.75      2.00 o 
  -3   1   5     1573.62     1554.31     14.49 o 
  -2   1   5      720.67      697.78     11.05 o 
  -1   1   5     2850.53     2902.82     29.67 o 
   0   1   5      370.11      330.72      6.13 o 
   1   1   5       77.68       83.56      3.03 o 
   2   1   5     2908.41     2920.56     43.16 o 
   3   1   5     1167.79     1255.59     34.50 o 
   4   1   5       11.94       15.06      2.24 o 
   5   1   5      245.76      239.11      7.48 o 
   6   1   5        1.60        1.77      1.36 o 
   7   1   5        5.66        8.63      3.42 o 
   8   1   5       39.54       39.39      6.63 o 
   9   1   5       23.53       23.60      4.38 o 
  10   1   5        0.02       -1.25      2.49 o 
  11   1   5        9.99       10.05      5.83 o 
 -12   2   5      251.24      266.97     19.28 o 
 -11   2   5       43.52       36.17      5.73 o 
 -10   2   5        0.12        1.63      1.80 o 
  -9   2   5        9.13        8.10      2.04 o 
  -8   2   5       68.41       74.63      4.53 o 
  -7   2   5        4.57        9.97      1.47 o 
  -6   2   5       28.90       26.19      1.78 o 
  -5   2   5      929.32      890.39     12.60 o 
  -4   2   5     1064.52     1047.72     13.71 o 
  -3   2   5      140.81      144.46      3.76 o 
  -2   2   5     1428.25     1533.42     20.62 o 
  -1   2   5      123.88      128.63      3.81 o 
   0   2   5      949.10      937.49     11.57 o 
   1   2   5     1269.66     1291.64     17.90 o 
   2   2   5      207.89      219.72      3.89 o 
   3   2   5      346.46      338.11      7.82 o 
   4   2   5        7.38        5.24      1.22 o 
   5   2   5       13.72       14.55      2.38 o 
   6   2   5      350.95      362.75     12.51 o 
   7   2   5        4.78        1.12      1.78 o 
   8   2   5      108.82      109.27      8.91 o 
   9   2   5       32.51       36.45      7.77 o 
  10   2   5        3.01        6.34      3.31 o 
 -11   3   5       43.62       38.06      6.49 o 
 -10   3   5      117.54      102.80     10.33 o 
  -9   3   5      287.66      263.77      9.91 o 
  -8   3   5      102.63      105.27      7.12 o 
  -7   3   5     1444.74     1384.99     23.96 o 
  -6   3   5      415.05      413.21      9.44 o 
  -5   3   5      560.05      553.26     28.08 o 
  -4   3   5      915.43      919.64     13.45 o 
  -3   3   5      290.55      282.29      7.55 o 
  -2   3   5      373.36      358.55      7.45 o 
  -1   3   5       94.57       93.48      3.35 o 
   0   3   5      105.90      113.24      3.14 o 
   1   3   5       10.39        7.21      1.30 o 
   2   3   5       13.14        8.61      1.53 o 
   3   3   5      252.21      277.52     10.55 o 
   4   3   5       97.04      110.36      4.61 o 
   5   3   5        2.29        6.15      2.15 o 
   6   3   5       62.24       76.17      5.96 o 
   7   3   5        0.09       -0.43      1.84 o 
   8   3   5       43.41       44.41      5.18 o 
   9   3   5        8.09       10.98      3.69 o 
  10   3   5       48.16       53.65     10.15 o 
 -10   4   5      144.29      130.21     17.32 o 
  -9   4   5      575.85      534.07     19.16 o 
  -8   4   5      165.16      154.95      8.36 o 
  -7   4   5      825.67      844.81     47.67 o 
  -5   4   5      108.39       97.79     12.01 o 
  -4   4   5       13.09       13.57      1.67 o 
  -3   4   5        2.07        1.78      1.69 o 
  -2   4   5      229.72      247.62      9.37 o 
  -1   4   5      120.51      132.54     13.93 o 
   0   4   5      118.51      138.34      5.81 o 
   1   4   5       79.92       84.59      3.07 o 
   2   4   5      333.67      343.72      8.10 o 
   3   4   5       60.34       62.58      4.13 o 
   4   4   5      341.08      335.61     12.10 o 
   5   4   5      217.80      210.42     10.16 o 
   6   4   5      186.97      185.63      8.87 o 
   7   4   5        2.30        8.63      5.45 o 
   8   4   5       39.73       27.59      4.45 o 
   9   4   5        9.33       12.12      3.38 o 
  -9   5   5        0.82        2.20      4.97 o 
  -8   5   5        7.42        8.06      5.26 o 
  -7   5   5       40.68       23.69      7.34 o 
  -6   5   5       94.09       92.74     13.38 o 
  -5   5   5        0.01        0.89      1.58 o 
  -4   5   5        0.46        1.82      2.02 o 
  -3   5   5      279.51      274.22     29.04 o 
  -2   5   5      332.43      336.96     12.05 o 
  -1   5   5      314.77      306.24     21.30 o 
   0   5   5      206.76      224.50     12.04 o 
   1   5   5      352.49      375.60      7.28 o 
   2   5   5        6.46        6.50      2.11 o 
   3   5   5      384.48      367.91     13.63 o 
   4   5   5       59.77       71.70      6.19 o 
   5   5   5       52.80       50.13      8.02 o 
   6   5   5       31.63       25.60      5.16 o 
   7   5   5       14.86       15.37      3.69 o 
   8   5   5       17.42       11.22      3.69 o 
  -8   6   5       41.32       90.26     15.08 o 
  -7   6   5       25.04       15.10      6.45 o 
  -6   6   5       12.45       14.05      6.52 o 
  -5   6   5       92.89       75.29     12.37 o 
  -4   6   5       82.35       88.81      5.72 o 
  -3   6   5        0.15        1.62      2.24 o 
  -2   6   5       57.19       65.62      9.37 o 
  -1   6   5        3.82        2.83      3.85 o 
   0   6   5        0.41        1.43      2.20 o 
   1   6   5      558.36      578.28     15.02 o 
   2   6   5        0.29       -0.80      2.24 o 
   3   6   5      178.10      190.50     12.14 o 
   4   6   5       58.84       73.97     11.92 o 
   5   6   5       16.58       19.71      6.00 o 
   6   6   5        5.66        8.08      3.06 o 
  -5   7   5        0.18        4.68      5.22 o 
  -4   7   5       18.88       28.54      8.13 o 
  -3   7   5       30.84       35.26      9.13 o 
  -2   7   5        0.47        0.75      2.53 o 
  -1   7   5       19.35       26.45      7.42 o 
   0   7   5      168.37      188.27     10.91 o 
   1   7   5        5.09        4.23      3.13 o 
   2   7   5        4.29       14.82      4.63 o 
   3   7   5       14.58       10.12      4.30 o 
 -12   0   6      327.62      313.42     19.46 o 
 -11   0   6      326.79      305.14     17.98 o 
 -10   0   6      392.86      442.85     20.67 o 
  -9   0   6      578.56      577.90     15.45 o 
  -8   0   6      394.61      379.52     13.94 o 
  -7   0   6       21.19       22.48      2.66 o 
  -6   0   6       12.00       12.69      1.68 o 
  -5   0   6      174.64      207.27      5.04 o 
  -4   0   6     1722.92     1726.05     23.49 o 
  -3   0   6      452.22      440.10     12.19 o 
  -2   0   6      131.81      145.08     10.04 o 
  -1   0   6       25.55       20.78      2.50 o 
   0   0   6      159.24      146.62      7.32 o 
   1   0   6        0.66       -0.71      1.50 o 
   2   0   6     1026.77     1020.72     26.26 o 
   3   0   6      732.77      736.46     21.35 o 
   4   0   6      553.41      602.63     19.11 o 
   5   0   6      148.46      149.27      8.69 o 
   6   0   6     1004.46      939.59     27.08 o 
   7   0   6      705.86      674.12     22.16 o 
 -12   1   6        7.10       10.94      4.67 o 
 -11   1   6        9.26        7.14      3.25 o 
 -10   1   6      100.05       91.49      6.38 o 
  -9   1   6        3.85        3.43      2.12 o 
  -8   1   6      215.14      203.03      5.25 o 
  -7   1   6        2.32        3.73      1.01 o 
  -6   1   6        8.76       10.36      1.25 o 
  -5   1   6      126.40      129.25      2.94 o 
  -4   1   6      836.51      867.26      8.72 o 
  -3   1   6     2419.15     2476.82     21.85 o 
  -2   1   6      211.65      213.15      4.04 o 
  -1   1   6      129.71      119.83      3.24 o 
   0   1   6      129.50      125.08      3.87 o 
   1   1   6       10.75        9.98      1.51 o 
   2   1   6      818.58      832.17     16.20 o 
   3   1   6      528.36      491.02     20.29 o 
   4   1   6      475.89      506.26     12.06 o 
   5   1   6      440.43      451.86     11.46 o 
   6   1   6       77.81       80.38      5.02 o 
   7   1   6        2.19        0.62      2.34 o 
   8   1   6      247.51      254.82     14.34 o 
   9   1   6      128.12      127.08      8.65 o 
  10   1   6       30.56       41.32      9.38 o 
 -12   2   6        1.06        2.40      4.49 o 
 -11   2   6       44.20       53.90      6.83 o 
 -10   2   6        5.66        6.88      2.43 o 
  -9   2   6      503.77      514.84     11.11 o 
  -8   2   6      276.17      267.65     13.12 o 
  -7   2   6        0.47        0.57      0.82 o 
  -6   2   6     3286.42     3337.12     29.27 o 
  -5   2   6      916.92      925.43     11.05 o 
  -4   2   6      199.82      209.96      5.04 o 
  -3   2   6        1.02        1.17      0.78 o 
  -2   2   6     2667.91     2899.80     35.92 o 
  -1   2   6      973.93      998.68     12.16 o 
   0   2   6       23.28       18.85      1.06 o 
   1   2   6     2903.11     2910.14     29.99 o 
   2   2   6      123.29      121.78      2.90 o 
   3   2   6      377.07      427.17      9.59 o 
   4   2   6      152.10      131.19      8.13 o 
   5   2   6      208.92      213.23      6.44 o 
   6   2   6       59.04       57.90      6.03 o 
   7   2   6      301.39      274.03     11.45 o 
   8   2   6      125.89      124.10     13.01 o 
   9   2   6       33.88       40.52      6.03 o 
  10   2   6       33.31       38.21      5.97 o 
 -11   3   6      244.42      225.14     13.42 o 
 -10   3   6       94.00       83.71     12.33 o 
  -9   3   6      280.30      301.80     12.25 o 
  -8   3   6      893.44      881.93     24.87 o 
  -7   3   6        8.14        7.48      2.37 o 
  -6   3   6      194.31      187.64      6.00 o 
  -5   3   6        0.03        1.28      1.29 o 
  -4   3   6      527.13      570.93      9.48 o 
  -3   3   6      210.21      231.67      6.83 o 
  -2   3   6       12.12       14.67      1.84 o 
  -1   3   6        9.00       10.70      1.58 o 
   0   3   6      224.79      236.72      5.09 o 
   1   3   6      205.85      201.28      4.90 o 
   2   3   6      133.39      121.30      4.84 o 
   3   3   6      192.70      193.12     10.17 o 
   4   3   6       68.92       76.05      4.40 o 
   5   3   6      403.84      390.29     29.70 o 
   6   3   6       98.24       95.73      8.32 o 
   7   3   6       85.02       87.96      8.92 o 
   8   3   6       73.16       72.83      8.60 o 
   9   3   6        4.29        7.25      3.38 o 
 -10   4   6        2.76        4.07      3.23 o 
  -9   4   6       33.75       42.27      9.58 o 
  -8   4   6       19.64       24.99      7.19 o 
  -7   4   6        7.89        4.06      2.51 o 
  -6   4   6       21.08       26.19     12.92 o 
  -5   4   6        2.05        2.79      1.38 o 
  -4   4   6      167.19      162.08      5.48 o 
  -3   4   6      403.41      400.38      9.05 o 
  -2   4   6        2.57        2.55      1.31 o 
  -1   4   6     1208.44     1228.78     23.05 o 
   0   4   6       44.53       49.74      2.92 o 
   1   4   6      341.55      334.49      6.89 o 
   2   4   6      152.19      138.51     11.03 o 
   3   4   6      215.65      213.64      6.49 o 
   4   4   6      642.58      607.27     19.18 o 
   5   4   6        6.42       13.44      7.15 o 
   6   4   6      145.25      142.37      8.97 o 
   7   4   6       32.50       29.32      4.55 o 
   8   4   6       18.54       11.81      3.82 o 
   9   4   6       21.02       20.31      5.19 o 
  -9   5   6        0.12        0.43      3.68 o 
  -8   5   6        1.66        6.47      4.53 o 
  -7   5   6      213.15      245.49     18.84 o 
  -6   5   6      486.25      454.82     14.99 o 
  -5   5   6        9.57       22.33      4.83 o 
  -4   5   6     1178.68     1196.59     19.90 o 
  -3   5   6      318.30      295.94     13.91 o 
  -2   5   6       14.20       15.60      3.04 o 
  -1   5   6      138.35      135.85      4.68 o 
   0   5   6      107.09      102.28      8.10 o 
   1   5   6      817.63      836.19     17.65 o 
   2   5   6       71.09       71.23      5.10 o 
   3   5   6       47.66       59.09      7.60 o 
   4   5   6      609.51      638.41     17.13 o 
   5   5   6       18.38       14.39      3.32 o 
   6   5   6       46.64       43.19     11.55 o 
   7   5   6      194.63      228.97     10.39 o 
  -7   6   6        0.61        1.12      4.34 o 
  -6   6   6      480.30      456.24     26.94 o 
  -5   6   6      102.16      112.94     15.60 o 
  -4   6   6       17.86       18.84      6.94 o 
  -3   6   6      207.42      197.69     10.02 o 
  -2   6   6      427.82      457.75     15.77 o 
  -1   6   6       92.57       99.47     16.26 o 
   0   6   6       51.42       59.37      6.93 o 
   1   6   6      197.92      176.90     10.74 o 
   2   6   6       16.16       20.95      4.68 o 
   3   6   6       18.81       21.17      4.82 o 
   4   6   6        1.94        3.38      2.13 o 
   5   6   6       10.52        7.73      3.07 o 
   6   6   6       31.02       38.11      5.64 o 
  -5   7   6        0.74        4.63      5.10 o 
  -4   7   6        2.47        1.18      4.33 o 
  -3   7   6        0.42        1.39      4.14 o 
  -2   7   6       20.91       23.59      6.76 o 
  -1   7   6       10.73       10.52      3.71 o 
   0   7   6        9.62        8.21      3.83 o 
   1   7   6       13.95        9.96      5.30 o 
   2   7   6        7.65       10.80      5.53 o 
   3   7   6       19.50       33.18     10.06 o 
 -12   1   7      127.82      128.46     15.20 o 
 -11   1   7       44.81       53.68      7.39 o 
 -10   1   7       64.43       64.50      4.77 o 
  -9   1   7        2.75        4.48      1.72 o 
  -8   1   7      145.82      148.50      4.70 o 
  -7   1   7       62.77       65.77      3.14 o 
  -6   1   7      122.62      124.05      3.15 o 
  -5   1   7      650.08      675.96      8.45 o 
  -4   1   7      698.26      722.85      8.86 o 
  -3   1   7      640.61      603.34      8.34 o 
  -2   1   7      405.92      417.69      6.41 o 
  -1   1   7     4310.06     4512.23     45.62 o 
   0   1   7      515.69      547.52      9.84 o 
   1   1   7      132.05      129.05      4.42 o 
   2   1   7     1791.72     1909.89     31.47 o 
   3   1   7      393.84      422.72     10.97 o 
   4   1   7      493.13      470.22     12.03 o 
   5   1   7       84.71       78.92      5.10 o 
   6   1   7       85.53       95.71      5.73 o 
   7   1   7      240.90      209.39     12.95 o 
   8   1   7       33.45       32.24      6.32 o 
  10   1   7       14.18       20.07      7.15 o 
 -12   2   7        1.19       -0.13      4.14 o 
 -11   2   7        2.21        5.66      2.54 o 
 -10   2   7        3.02        6.27      2.46 o 
  -9   2   7       17.70       22.52      3.49 o 
  -8   2   7        5.91        8.92      2.49 o 
  -7   2   7      520.22      516.27      7.84 o 
  -6   2   7      241.82      237.36      4.97 o 
  -5   2   7      164.65      168.85      5.67 o 
  -4   2   7      302.66      300.01      7.19 o 
  -3   2   7      175.62      205.02      4.28 o 
  -2   2   7     2277.17     2349.27     25.73 o 
  -1   2   7       54.77       59.10      1.93 o 
   0   2   7      790.05      847.46      9.88 o 
   1   2   7     3064.62     3129.85     38.28 o 
   2   2   7       23.54       18.08      1.99 o 
   3   2   7       85.74      108.40      4.35 o 
   4   2   7      401.49      397.52     11.22 o 
   5   2   7       46.62       46.15      7.15 o 
   6   2   7       65.20       67.73      9.63 o 
   7   2   7       30.35       35.15      5.20 o 
   8   2   7        0.00        0.26      1.91 o 
   9   2   7       46.39       49.52      7.34 o 
  10   2   7       12.92       18.28      6.94 o 
 -11   3   7      139.83      133.53     11.52 o 
 -10   3   7       95.00      105.56      9.96 o 
  -9   3   7      235.89      240.18      9.71 o 
  -8   3   7      840.10      814.15     22.06 o 
  -7   3   7      936.03      959.99     23.49 o 
  -6   3   7      123.03      133.03      5.49 o 
  -5   3   7        1.52        2.05      1.04 o 
  -4   3   7      578.84      602.36     10.16 o 
  -3   3   7      186.29      178.54      4.82 o 
  -2   3   7      453.88      453.77      9.57 o 
  -1   3   7      107.64      108.09      3.32 o 
   0   3   7        3.31        2.90      0.98 o 
   1   3   7      797.48      854.46     17.31 o 
   2   3   7      239.27      227.14      6.85 o 
   3   3   7        6.26        5.54      1.65 o 
   4   3   7      658.86      638.13     19.72 o 
   5   3   7      559.89      532.00     16.30 o 
   6   3   7      112.59      109.00     12.11 o 
   7   3   7       84.00       92.19     25.47 o 
   8   3   7       74.97       66.19      7.68 o 
   9   3   7      153.40      159.49     12.26 o 
 -10   4   7      222.69      193.05     20.05 o 
  -9   4   7      186.97      162.37     18.33 o 
  -8   4   7       20.46        9.43      5.18 o 
  -7   4   7      142.07      149.69     11.61 o 
  -6   4   7        4.98        4.00      2.31 o 
  -5   4   7       55.69       70.78      9.12 o 
  -4   4   7     1613.49     1599.05     30.63 o 
  -3   4   7      648.29      624.68     12.37 o 
  -2   4   7       20.09       22.09      3.72 o 
  -1   4   7      104.23      110.63      4.63 o 
   0   4   7      137.91      144.83      4.47 o 
   1   4   7       19.13       15.64      2.07 o 
   2   4   7       57.79       61.56      5.46 o 
   3   4   7      685.47      714.89     16.98 o 
   4   4   7        2.40        5.44      2.61 o 
   5   4   7      166.09      157.26     11.07 o 
   6   4   7      122.63      105.56     10.31 o 
   7   4   7        1.14        3.08      2.75 o 
   8   4   7        1.77        4.78      3.27 o 
  -9   5   7        5.58        5.33      4.83 o 
  -8   5   7        1.03        0.48      3.80 o 
  -7   5   7        0.04        3.07      4.04 o 
  -6   5   7       16.38        6.68      4.55 o 
  -5   5   7      138.44       89.61     32.14 o 
  -4   5   7      417.81      384.78      9.89 o 
  -3   5   7       13.34        7.70      6.43 o 
  -2   5   7      544.22      545.93     21.64 o 
  -1   5   7     1147.81     1082.40     25.28 o 
   0   5   7       19.00       17.72      7.37 o 
   1   5   7      134.07      135.09      8.79 o 
   2   5   7      222.57      220.56     14.11 o 
   3   5   7      528.16      522.55     22.10 o 
   4   5   7        0.04        0.58      2.36 o 
   5   5   7        4.10        4.76      2.75 o 
   6   5   7       24.80       36.51      6.08 o 
   7   5   7       71.08       68.76      8.33 o 
  -7   6   7       84.69      122.95     16.74 o 
  -6   6   7      170.12      197.06     21.52 o 
  -5   6   7      114.57       94.93     14.22 o 
  -4   6   7       36.50       33.13      8.57 o 
  -3   6   7      133.63      165.54     12.86 o 
  -2   6   7        0.98        0.49      2.06 o 
  -1   6   7      696.54      708.94     31.63 o 
   0   6   7       21.03       30.29      6.42 o 
   1   6   7      182.24      206.88     10.80 o 
   2   6   7       13.80       17.38      6.30 o 
   3   6   7       29.38       37.57      8.72 o 
   4   6   7      258.99      278.00     23.62 o 
   5   6   7       52.29       59.11      7.70 o 
  -4   7   7      105.16       89.55     14.24 o 
  -3   7   7       38.02       41.71      9.83 o 
  -2   7   7       16.76       28.55      7.44 o 
  -1   7   7       91.70      115.27     10.29 o 
   0   7   7       39.73       40.86      7.17 o 
   1   7   7      188.42      206.69     16.63 o 
   2   7   7       95.69      114.90     15.97 o 
 -12   0   8       11.22       16.09      6.08 o 
 -11   0   8       82.76       93.62     11.66 o 
 -10   0   8       34.42       32.81      4.65 o 
  -9   0   8       84.63       80.03      6.65 o 
  -8   0   8      512.92      511.74     11.89 o 
  -7   0   8       41.91       36.49      3.51 o 
  -6   0   8      784.87      772.79     17.81 o 
  -5   0   8       20.55       35.76      6.86 o 
  -4   0   8      389.00      408.79      9.24 o 
  -3   0   8     1034.50     1080.91     16.71 o 
  -2   0   8      233.16      168.32     16.14 o 
  -1   0   8       64.65       94.60      4.67 o 
   0   0   8      450.93      420.58     10.68 o 
   1   0   8       38.96       44.07      5.62 o 
   2   0   8      277.06      300.66     12.87 o 
   3   0   8        0.01       -0.17      1.71 o 
   4   0   8      123.33      122.95      8.56 o 
   5   0   8      974.74      949.47     28.24 o 
   6   0   8       41.20       58.77      7.41 o 
   7   0   8      152.41      152.74     10.21 o 
 -12   1   8        7.01       11.21      5.63 o 
 -11   1   8       81.39       82.39      8.03 o 
 -10   1   8       15.61       19.77      3.99 o 
  -9   1   8      148.57      152.52      5.89 o 
  -8   1   8       20.57       24.02      2.68 o 
  -7   1   8      289.47      287.36      6.44 o 
  -6   1   8        0.18        0.64      0.77 o 
  -5   1   8      197.00      195.87      5.66 o 
  -4   1   8      370.02      345.53      6.34 o 
  -3   1   8     2388.40     2608.02     33.13 o 
  -2   1   8      351.46      366.89      6.23 o 
  -1   1   8     1270.95     1320.02     18.97 o 
   0   1   8     3059.49     3215.65     39.69 o 
   1   1   8       17.61       12.05      1.83 o 
   2   1   8       12.37       16.79      2.74 o 
   3   1   8      193.03      201.72     11.09 o 
   4   1   8      103.18      114.18     14.14 o 
   5   1   8      297.82      332.49     10.46 o 
   6   1   8      267.59      259.18      9.35 o 
   7   1   8      175.09      163.73     11.72 o 
   8   1   8       13.63        8.91      4.17 o 
  10   1   8       15.56       12.09      5.84 o 
 -12   2   8       54.48       60.85     11.28 o 
 -11   2   8        0.65        1.36      2.33 o 
 -10   2   8        0.03        0.28      1.92 o 
  -9   2   8      101.67      102.97      7.17 o 
  -8   2   8       10.06       12.30      3.74 o 
  -7   2   8        0.08        1.97      1.28 o 
  -6   2   8       45.73       46.28      3.31 o 
  -5   2   8      980.26      951.39     14.24 o 
  -4   2   8      121.99      133.32      4.02 o 
  -3   2   8      473.03      428.43      6.92 o 
  -2   2   8       20.06       13.14      1.28 o 
  -1   2   8       57.35       72.75      4.80 o 
   0   2   8      377.93      408.36      8.12 o 
   1   2   8      242.19      260.46      6.51 o 
   2   2   8     1572.10     1585.59     22.57 o 
   3   2   8      193.92      201.03      8.29 o 
   4   2   8        3.29        4.60      2.07 o 
   5   2   8       23.20       32.37      4.02 o 
   6   2   8       21.63       25.39      4.38 o 
   7   2   8      208.09      209.53     10.42 o 
   8   2   8       10.91       17.45      4.21 o 
   9   2   8       13.38       17.19      5.18 o 
 -11   3   8       44.33       49.43      7.22 o 
 -10   3   8        0.00        1.02      3.46 o 
  -9   3   8        8.79       16.46      6.05 o 
  -8   3   8        6.22        4.98      2.74 o 
  -7   3   8      332.08      346.54     13.09 o 
  -6   3   8      158.36      163.22      6.16 o 
  -5   3   8      461.49      452.32      9.97 o 
  -4   3   8        0.04        0.42      0.95 o 
  -3   3   8       83.46       81.22      3.64 o 
  -2   3   8        2.38        7.05      1.58 o 
  -1   3   8      146.68      158.68      4.22 o 
   0   3   8       13.57       17.46      1.82 o 
   1   3   8      504.41      504.47     12.45 o 
   2   3   8      417.41      418.06     12.14 o 
   3   3   8       81.59       88.48      5.39 o 
   4   3   8      564.73      584.82     13.09 o 
   5   3   8      177.91      150.27      9.25 o 
   6   3   8        3.51        4.06      2.56 o 
   7   3   8        1.17       -0.50      2.15 o 
   8   3   8       15.06       15.77      4.43 o 
   9   3   8       75.49       89.73      9.48 o 
 -10   4   8       67.21       79.78     13.31 o 
  -9   4   8       87.98      104.17     14.99 o 
  -8   4   8       37.84       34.81      8.47 o 
  -7   4   8        0.00       -0.64      1.90 o 
  -6   4   8      467.49      449.33     14.95 o 
  -5   4   8      691.74      697.89     25.93 o 
  -4   4   8       80.17       69.85      4.80 o 
  -3   4   8      366.18      300.53     32.83 o 
  -2   4   8      950.82      967.31     16.90 o 
  -1   4   8      435.86      437.24     10.07 o 
   0   4   8        0.24        0.13      0.96 o 
   1   4   8      800.67      785.50     15.11 o 
   2   4   8      446.05      426.42     20.27 o 
   3   4   8      323.51      295.10      9.01 o 
   4   4   8      445.42      432.21     14.93 o 
   5   4   8       67.11       69.29     11.01 o 
   6   4   8       82.17       91.61     15.89 o 
   7   4   8        0.10        3.52      2.80 o 
   8   4   8       13.46       20.88      5.12 o 
  -9   5   8       60.02       43.65     10.41 o 
  -8   5   8       42.65       41.51     10.04 o 
  -7   5   8       43.99       45.21      9.88 o 
  -6   5   8       20.96       35.53      8.63 o 
  -5   5   8      126.06      137.76     15.91 o 
  -4   5   8      493.76      491.65     11.81 o 
  -3   5   8     1046.80     1079.03     25.23 o 
  -2   5   8      257.04      243.17     10.83 o 
  -1   5   8     1012.77     1011.33     24.53 o 
   0   5   8      751.56      737.96     20.23 o 
   1   5   8       35.38       34.84      3.88 o 
   2   5   8      593.00      615.74     14.19 o 
   3   5   8       33.13       38.29      8.48 o 
   4   5   8       33.65       35.87      5.54 o 
   5   5   8       41.17       34.57      5.73 o 
   6   5   8       15.97       26.27      9.07 o 
   7   5   8      144.48      147.85     19.62 o 
  -7   6   8       71.20       60.61     12.50 o 
  -6   6   8       11.64       12.33      6.29 o 
  -5   6   8       32.79       65.98     11.87 o 
  -4   6   8        4.12        8.38      4.99 o 
  -3   6   8       17.12       15.58      3.87 o 
  -2   6   8       29.50       38.83      5.84 o 
  -1   6   8        7.56       10.39      3.39 o 
   0   6   8       21.11       20.57      4.71 o 
   1   6   8        9.57        8.23      3.27 o 
   2   6   8       60.80       63.69     11.05 o 
   3   6   8       47.52       40.37      9.59 o 
   4   6   8       47.15       62.84      7.72 o 
   5   6   8       35.13       38.25     12.75 o 
  -4   7   8       23.70       31.43      9.33 o 
  -3   7   8       44.37       65.00     12.52 o 
  -2   7   8        0.00        0.24      2.60 o 
  -1   7   8       57.07       50.22      8.41 o 
   0   7   8        0.39        1.40      2.87 o 
   1   7   8       31.89       41.67      9.40 o 
 -12   1   9        2.31        2.69      4.30 o 
 -11   1   9       11.23       15.34      5.85 o 
 -10   1   9        8.75       10.08      4.99 o 
  -9   1   9       75.75       74.43      6.07 o 
  -8   1   9       49.03       50.66      3.66 o 
  -7   1   9        9.49        6.27      1.63 o 
  -6   1   9      107.36      113.10      4.18 o 
  -5   1   9      274.61      270.84      5.93 o 
  -4   1   9       28.00       30.13      2.25 o 
  -3   1   9     1143.28     1201.44     15.98 o 
  -2   1   9      589.53      557.67      8.42 o 
  -1   1   9      652.37      711.09     20.97 o 
   0   1   9      236.00      251.86      6.79 o 
   1   1   9     1291.19     1333.99     20.17 o 
   2   1   9        5.25        6.67      2.15 o 
   3   1   9        0.00        2.47      1.63 o 
   4   1   9      406.17      422.70     12.20 o 
   5   1   9        1.52        0.07      1.83 o 
   6   1   9        5.47        7.54      4.10 o 
   7   1   9        0.00        2.44      2.84 o 
   8   1   9        0.09        1.03      2.77 o 
 -12   2   9       15.64       13.38      4.31 o 
 -11   2   9        0.19        1.28      2.75 o 
 -10   2   9        0.21        5.22      2.44 o 
  -9   2   9        0.59        3.16      2.67 o 
  -8   2   9      100.84       98.22      8.27 o 
  -7   2   9      127.89      135.26      6.45 o 
  -6   2   9        0.16        0.79      1.19 o 
  -5   2   9      253.23      281.51      6.71 o 
  -4   2   9      106.77      128.23      5.51 o 
  -3   2   9      120.55      110.64      3.70 o 
  -2   2   9     1097.49     1171.22     13.95 o 
  -1   2   9     1677.70     1851.49     22.12 o 
   0   2   9       43.10       38.70      3.52 o 
   1   2   9       39.01       46.95      3.41 o 
   2   2   9       15.85       20.68      2.71 o 
   3   2   9       80.17       84.77      4.50 o 
   4   2   9      485.84      466.27     13.41 o 
   5   2   9       71.12       76.90      7.02 o 
   6   2   9      150.67      153.48     12.48 o 
   7   2   9       17.59       18.71      5.82 o 
   8   2   9        0.00        0.28      2.92 o 
   9   2   9       54.89       65.97      7.80 o 
 -11   3   9        0.21        1.27      4.14 o 
 -10   3   9        6.83       11.95      5.45 o 
  -9   3   9      155.30      157.44     10.39 o 
  -8   3   9        9.95        5.43      2.78 o 
  -7   3   9       53.89       58.94      6.58 o 
  -6   3   9      919.29      917.60     17.16 o 
  -5   3   9       30.17       34.05      3.48 o 
  -4   3   9      137.02      142.58      6.48 o 
  -3   3   9       78.47       82.03      3.81 o 
  -2   3   9      378.57      347.81     10.71 o 
  -1   3   9       43.26       46.56      2.81 o 
   0   3   9       77.57       76.20      4.14 o 
   1   3   9       83.69       78.20      4.85 o 
   2   3   9      300.81      302.02     12.42 o 
   3   3   9      404.10      413.64     10.46 o 
   4   3   9       17.99       12.91      2.59 o 
   5   3   9        6.74        0.94      3.86 o 
   6   3   9     1186.27     1121.53     47.20 o 
   7   3   9      311.04      337.82     14.36 o 
   8   3   9        0.00        1.27      2.53 o 
 -10   4   9       99.97      118.84     16.16 o 
  -9   4   9       70.54       59.92     11.25 o 
  -8   4   9        3.35        1.55      4.45 o 
  -7   4   9       85.71       88.38     20.09 o 
  -6   4   9      333.20      364.48     13.61 o 
  -5   4   9        0.88        2.03      1.58 o 
  -4   4   9      396.11      366.28      9.80 o 
  -3   4   9        4.73        2.30      1.50 o 
  -2   4   9        0.06       -0.05      1.65 o 
  -1   4   9      541.90      493.22     21.54 o 
   0   4   9      207.35      193.46      6.64 o 
   1   4   9       78.40       86.28      5.56 o 
   2   4   9      331.17      349.16     10.11 o 
   3   4   9      404.02      391.16     10.79 o 
   4   4   9      109.80      128.76     12.20 o 
   5   4   9        0.29       -2.40      1.72 o 
   6   4   9       10.84        6.36      3.38 o 
   7   4   9       12.70        9.04      4.42 o 
  -9   5   9        0.34        4.64      4.89 o 
  -8   5   9       11.49        1.94      3.15 o 
  -7   5   9        2.39        1.11      4.05 o 
  -6   5   9       42.47       38.20      9.17 o 
  -5   5   9        6.37       11.25      6.07 o 
  -4   5   9      453.96      462.64     11.74 o 
  -3   5   9      339.90      286.04     24.18 o 
  -2   5   9        1.38       -2.60      1.75 o 
  -1   5   9       12.17       15.23      3.66 o 
   0   5   9      366.23      324.54     13.03 o 
   1   5   9      964.90      970.05     24.40 o 
   2   5   9       34.04       39.18      4.60 o 
   3   5   9       96.89       99.00      8.57 o 
   4   5   9       87.76       88.62      8.63 o 
   5   5   9        0.04        0.43      2.37 o 
   6   5   9       10.64        8.75      3.83 o 
  -7   6   9       79.62       84.28     14.51 o 
  -6   6   9        0.18       -1.29      3.18 o 
  -5   6   9       21.43       28.19      8.23 o 
  -4   6   9       13.31       25.56      7.97 o 
  -3   6   9        1.09       -1.16      2.78 o 
  -2   6   9      314.25      306.73     13.22 o 
  -1   6   9        6.05        6.16      3.21 o 
   0   6   9      509.59      540.29     18.35 o 
   1   6   9        2.16        5.68      3.02 o 
   2   6   9      234.89      251.22     18.56 o 
   3   6   9        1.14       -1.58      3.16 o 
   4   6   9       14.29       23.99      7.39 o 
  -2   7   9      153.85      175.56     11.56 o 
  -1   7   9      170.05      195.92     11.47 o 
   0   7   9        3.91        5.31      3.04 o 
 -10   0  10      544.29      571.06     16.54 o 
  -9   0  10       21.80       23.06      6.18 o 
  -8   0  10        6.01        6.61      3.52 o 
  -7   0  10       22.94       25.60      7.32 o 
  -6   0  10      104.91      112.39      6.59 o 
  -5   0  10      510.90      493.58     13.72 o 
  -4   0  10     1612.85     1696.92     27.93 o 
  -3   0  10      740.12      688.02     13.01 o 
  -2   0  10        0.02       -0.24      1.61 o 
  -1   0  10      519.09      570.99     14.04 o 
   0   0  10      351.79      401.95     15.16 o 
   1   0  10      414.78      398.67     16.41 o 
   2   0  10        0.11        0.89      2.27 o 
   3   0  10      344.12      364.49     15.91 o 
   4   0  10      815.07      792.93     26.29 o 
   5   0  10       51.13       42.02      6.82 o 
   6   0  10       63.47       48.70      7.62 o 
   7   0  10     1388.30     1342.40     39.00 o 
 -12   1  10       44.65       65.11     10.72 o 
 -11   1  10        3.20        2.48      2.84 o 
 -10   1  10       25.46       36.00      7.79 o 
  -9   1  10      166.93      176.19      7.48 o 
  -8   1  10        2.32        1.35      1.59 o 
  -7   1  10       26.64       24.11      4.02 o 
  -6   1  10      327.49      310.28      7.12 o 
  -5   1  10      375.69      382.67      7.46 o 
  -4   1  10      100.66       99.48      3.64 o 
  -3   1  10       47.62       53.19      2.98 o 
  -2   1  10       55.74       53.94      3.01 o 
  -1   1  10       22.34       18.51      1.99 o 
   0   1  10       58.03       56.59      4.04 o 
   1   1  10      613.27      623.45     12.38 o 
   2   1  10       49.09       52.23      4.01 o 
   3   1  10      217.10      201.99      8.45 o 
   4   1  10       38.88       41.63      4.71 o 
   5   1  10       55.52       48.70      5.19 o 
   6   1  10       66.55       70.34      6.23 o 
   7   1  10        0.15        3.77      3.42 o 
   8   1  10        0.48       -0.56      2.83 o 
 -11   2  10        0.23       22.71      7.23 o 
 -10   2  10        0.08       -1.16      3.45 o 
  -9   2  10       53.07       42.47      6.03 o 
  -8   2  10      350.47      385.80     12.05 o 
  -7   2  10      112.17      102.46      5.88 o 
  -6   2  10      288.90      304.68      7.79 o 
  -5   2  10       87.20       90.08      4.65 o 
  -4   2  10      650.59      640.08      9.83 o 
  -3   2  10      438.40      474.18      7.97 o 
  -2   2  10      503.79      532.08      8.74 o 
  -1   2  10      841.08      903.26     13.39 o 
   0   2  10      205.16      210.21      6.36 o 
   1   2  10      335.55      336.41      9.21 o 
   2   2  10      149.42      135.66      5.30 o 
   3   2  10      560.99      563.28     15.41 o 
   4   2  10      101.58      104.22      6.83 o 
   5   2  10      630.83      601.49     16.36 o 
   6   2  10      101.85      102.64     12.26 o 
   7   2  10       45.84       56.09      6.85 o 
   8   2  10       12.41       13.34      3.81 o 
 -11   3  10        0.05        1.53      4.29 o 
 -10   3  10       14.76       33.03      8.94 o 
  -9   3  10       12.17       15.09      4.19 o 
  -8   3  10      178.75      185.64     10.22 o 
  -7   3  10       65.20       65.87      7.09 o 
  -6   3  10      550.17      554.73     12.97 o 
  -5   3  10      186.56      192.83     15.90 o 
  -4   3  10      193.75      195.92      6.97 o 
  -3   3  10      348.53      377.45      8.35 o 
  -2   3  10        0.97        3.24      1.54 o 
  -1   3  10       19.88       29.33      2.71 o 
   0   3  10        5.79       10.60      1.99 o 
   1   3  10      447.98      445.83     10.49 o 
   2   3  10      140.02      123.85      5.74 o 
   3   3  10       28.74       29.46      3.49 o 
   4   3  10      170.63      188.19      7.37 o 
   5   3  10      640.95      635.94     18.89 o 
   6   3  10       63.65       74.33      7.85 o 
   7   3  10      358.72      349.44     14.92 o 
   8   3  10      270.81      279.79     32.59 o 
 -10   4  10        2.90        3.79      5.34 o 
  -9   4  10       14.59       12.01      5.85 o 
  -8   4  10        0.41        6.45      5.00 o 
  -7   4  10       36.29        7.33      4.15 o 
  -6   4  10        7.74        7.65      2.34 o 
  -5   4  10       10.26       16.74      4.99 o 
  -4   4  10      209.96      211.69      7.55 o 
  -3   4  10       68.51       72.96      5.28 o 
  -2   4  10       99.95       91.90      8.09 o 
  -1   4  10        3.69        0.73      3.08 o 
   0   4  10        1.11        1.32      2.13 o 
   1   4  10       99.70      107.26      5.82 o 
   2   4  10      152.06      134.26      6.41 o 
   3   4  10       87.94       94.77      8.94 o 
   4   4  10      114.07       97.94      8.71 o 
   5   4  10       13.10       13.74      3.81 o 
   6   4  10        7.77        3.13      3.11 o 
   7   4  10       38.22       28.16      5.39 o 
  -8   5  10       94.76       18.33      6.73 o 
  -7   5  10      135.04      110.77     15.63 o 
  -6   5  10        5.21       -0.50      3.25 o 
  -5   5  10      102.84      105.71      8.53 o 
  -4   5  10      109.80       99.15      8.39 o 
  -3   5  10       19.89       25.92      3.39 o 
  -2   5  10       25.08       13.58      3.59 o 
  -1   5  10       15.46       17.14      4.77 o 
   0   5  10      339.17      378.27     20.09 o 
   1   5  10      362.02      398.46     14.87 o 
   2   5  10       62.61       63.16      8.56 o 
   3   5  10      752.51      770.34     21.30 o 
   4   5  10        1.87        3.02      2.77 o 
   5   5  10       43.94       42.52     15.43 o 
  -6   6  10        0.11        8.75      5.83 o 
  -5   6  10       10.03       21.99      7.56 o 
  -4   6  10        0.57        3.42      2.76 o 
  -3   6  10        0.47        0.17      2.28 o 
  -2   6  10      146.66      154.49     11.09 o 
  -1   6  10      230.60      244.52     12.24 o 
   0   6  10        8.99       10.93      5.75 o 
   1   6  10      176.62      186.94     11.62 o 
   2   6  10      117.03      174.92     18.94 o 
   3   6  10      122.86       78.51     12.93 o 
 -11   1  11       28.85       34.61      8.20 o 
 -10   1  11        0.02        2.20      3.21 o 
  -9   1  11       63.33       77.96      6.11 o 
  -8   1  11      263.24      275.86      9.34 o 
  -7   1  11       36.76       39.79      4.17 o 
  -6   1  11        9.76       10.57      2.02 o 
  -5   1  11      994.58     1001.09     13.89 o 
  -4   1  11      109.44      122.89      4.21 o 
  -3   1  11      222.52      212.38      5.53 o 
  -2   1  11     1458.75     1468.89     17.49 o 
  -1   1  11      103.94      102.92      4.22 o 
   0   1  11      172.44      155.12      5.82 o 
   1   1  11        2.89        2.45      1.47 o 
   2   1  11        0.00       -0.18      1.32 o 
   3   1  11       10.22       12.08      5.53 o 
   4   1  11        2.58        3.75      6.07 o 
   5   1  11       93.71      101.80      7.64 o 
   6   1  11       12.86       10.86      3.09 o 
   7   1  11        0.24       -0.53      2.36 o 
   8   1  11       67.11       62.72      9.74 o 
 -11   2  11       32.78       31.19      8.10 o 
 -10   2  11       65.76       76.43      8.49 o 
  -9   2  11      130.31      136.65     25.99 o 
  -8   2  11        0.98        2.32      2.12 o 
  -7   2  11      180.98      180.31      7.67 o 
  -6   2  11       79.51       81.93      5.68 o 
  -5   2  11       24.30       23.97      2.66 o 
  -4   2  11       74.07       81.36      3.75 o 
  -3   2  11        7.66        9.06      1.44 o 
  -2   2  11      184.73      191.80      4.94 o 
  -1   2  11       29.39       31.01      3.03 o 
   0   2  11       38.74       38.15      3.50 o 
   1   2  11      564.71      571.17     15.85 o 
   2   2  11        4.60        6.68      2.52 o 
   3   2  11       93.79      101.68     11.13 o 
   4   2  11      277.56      279.97     10.89 o 
   5   2  11       76.31       81.45      7.13 o 
   6   2  11        7.59        6.86      4.67 o 
   7   2  11       31.50       36.51      7.91 o 
   8   2  11        5.08        7.63      3.10 o 
 -11   3  11        0.01       -0.50      3.88 o 
 -10   3  11       57.90       62.94     11.66 o 
  -9   3  11        1.03        2.10      3.81 o 
  -8   3  11        2.95        0.05      2.27 o 
  -7   3  11      202.48      205.01      7.93 o 
  -6   3  11        4.71        3.60      3.18 o 
  -5   3  11      117.51      105.42      6.40 o 
  -4   3  11      214.79      187.89     11.19 o 
  -3   3  11        7.89        9.28      2.11 o 
  -2   3  11       13.63       20.27      3.69 o 
  -1   3  11       72.18       69.22      7.23 o 
   0   3  11      278.28      264.75     17.64 o 
   1   3  11        7.51        6.95      1.84 o 
   2   3  11        0.27        1.18      1.50 o 
   3   3  11        0.94        4.22      1.79 o 
   4   3  11      602.11      614.60     14.26 o 
   5   3  11        3.09        5.64      2.76 o 
   6   3  11       43.92       46.09      6.57 o 
   7   3  11       32.92       29.79      5.48 o 
 -10   4  11        0.19       -3.03      3.11 o 
  -9   4  11       56.45       50.18     10.73 o 
  -8   4  11       25.25       29.95      8.90 o 
  -6   4  11       85.07       87.94      9.99 o 
  -5   4  11      546.94      532.42     13.11 o 
  -4   4  11       15.94       17.50      2.93 o 
  -3   4  11      222.78      223.17      7.99 o 
  -2   4  11       54.38       48.92      5.99 o 
  -1   4  11       18.65       16.26      6.45 o 
   0   4  11       11.21       13.53      3.66 o 
   1   4  11        3.54        3.98      2.46 o 
   2   4  11        0.71        0.41      2.42 o 
   3   4  11       94.17      105.50      6.99 o 
   4   4  11        1.67        1.10      2.20 o 
   5   4  11       46.07       57.62      9.11 o 
   6   4  11      438.38      423.60     16.93 o 
  -8   5  11        0.24       -1.08      3.84 o 
  -7   5  11       10.05        8.72      5.54 o 
  -6   5  11       57.04       79.36     13.47 o 
  -5   5  11        0.25        5.26      2.57 o 
  -4   5  11       11.57       11.74      5.78 o 
  -3   5  11        7.60        6.00      2.80 o 
  -2   5  11       18.13       15.69      6.11 o 
  -1   5  11      196.39      187.72     14.47 o 
   0   5  11       41.74       43.38      6.10 o 
   1   5  11       87.19       76.80      8.03 o 
   2   5  11        9.34        5.07      2.63 o 
   3   5  11       58.11       67.80     11.80 o 
   4   5  11        9.75       11.85      3.87 o 
   5   5  11        2.63        3.29      6.07 o 
  -6   6  11        0.57        2.48      4.60 o 
  -5   6  11       26.01       18.58      7.48 o 
  -4   6  11       51.23       69.10      7.77 o 
  -3   6  11        0.23        1.78      2.48 o 
  -2   6  11       91.13       92.72      8.96 o 
  -1   6  11       78.58       91.86      9.43 o 
   0   6  11        0.24        1.94      2.89 o 
   1   6  11      121.95      139.19     11.45 o 
   2   6  11        8.79       17.99      6.27 o 
 -10   0  12      180.67      186.82     14.45 o 
  -9   0  12      167.48      162.51     13.10 o 
  -8   0  12      335.09      303.11     17.22 o 
  -7   0  12      136.18      124.93     12.48 o 
  -6   0  12        5.34       10.77      3.00 o 
  -5   0  12       53.24       55.50      5.63 o 
  -4   0  12      214.09      228.37     12.36 o 
  -3   0  12      141.62      135.30     10.63 o 
  -2   0  12      174.72      156.83      7.43 o 
  -1   0  12        0.15        0.41      1.49 o 
   0   0  12      574.42      562.36     15.16 o 
   1   0  12       13.52        8.39      3.76 o 
   2   0  12     1000.29      999.12     31.67 o 
   3   0  12       41.36       53.10      8.00 o 
   4   0  12       21.01       18.20      5.21 o 
   5   0  12       54.72       38.66      7.04 o 
   6   0  12       79.15       86.42     10.58 o 
   7   0  12        4.21       12.99      4.77 o 
 -11   1  12      277.48      305.55     19.66 o 
 -10   1  12       90.87      105.19     13.71 o 
  -9   1  12      250.71      274.24     17.79 o 
  -8   1  12      209.45      224.45     12.09 o 
  -7   1  12      118.40      121.44      6.80 o 
  -6   1  12        3.06        4.40      2.86 o 
  -5   1  12      223.08      233.43      6.07 o 
  -4   1  12        0.02        0.06      0.89 o 
  -3   1  12      175.43      172.41      4.99 o 
  -2   1  12       47.07       58.37      3.87 o 
  -1   1  12       94.28      100.98      4.76 o 
   0   1  12       19.61       27.42      3.14 o 
   1   1  12        0.84       -0.10      1.82 o 
   2   1  12      375.41      399.57     13.23 o 
   3   1  12       43.78       50.44      5.66 o 
   4   1  12      426.97      430.46     13.89 o 
   5   1  12        9.28       11.91      5.82 o 
   6   1  12       42.29       44.26     10.02 o 
   7   1  12       33.86       40.77      8.01 o 
   8   1  12        0.49        0.12      3.36 o 
 -11   2  12       19.72       20.05      7.30 o 
 -10   2  12       33.59       25.68      5.33 o 
  -9   2  12      234.63      245.16     12.39 o 
  -8   2  12       82.21       79.89      6.85 o 
  -7   2  12      461.07      485.31     12.84 o 
  -6   2  12       31.27       21.46      3.31 o 
  -5   2  12       65.10       52.84      7.08 o 
  -4   2  12       37.71       37.41      3.33 o 
  -3   2  12       10.79       12.09      2.39 o 
  -2   2  12       74.06       70.08      4.31 o 
  -1   2  12       21.07       19.52      3.63 o 
   0   2  12       65.55       65.12      6.36 o 
   1   2  12      446.87      413.05     13.58 o 
   2   2  12        0.72       -0.17      1.86 o 
   3   2  12      128.18      121.79      8.81 o 
   4   2  12       55.33       43.45      5.53 o 
   5   2  12       31.29       30.00      4.92 o 
   6   2  12       33.56       30.59      7.49 o 
   7   2  12       97.34      108.22     13.66 o 
 -10   3  12       53.69       38.13      9.23 o 
  -9   3  12       58.56       45.26     10.30 o 
  -8   3  12       65.94       75.77      8.20 o 
  -7   3  12       76.70       84.84      6.30 o 
  -6   3  12       64.76       66.73      6.66 o 
  -5   3  12      230.16      244.81      8.90 o 
  -4   3  12      253.93      221.50      7.96 o 
  -3   3  12      287.06      281.38      9.03 o 
  -2   3  12      467.14      461.83     13.28 o 
  -1   3  12      140.72      139.76      8.67 o 
   0   3  12      342.53      320.53     17.12 o 
   1   3  12        0.15       -0.21      1.45 o 
   2   3  12       12.86       15.98      2.82 o 
   3   3  12      254.94      245.31     12.16 o 
   4   3  12       85.03       77.79      7.87 o 
   5   3  12       10.38        7.43      4.90 o 
   6   3  12       15.25       16.52      4.06 o 
   7   3  12        0.15       -0.20      2.25 o 
  -9   4  12        0.03        0.80      4.21 o 
  -8   4  12      114.75      120.89     16.20 o 
  -7   4  12       83.02       65.65     11.99 o 
  -6   4  12        0.38        2.15      3.70 o 
  -5   4  12      209.76      225.22      8.46 o 
  -4   4  12       10.84       13.33      2.77 o 
  -3   4  12       20.13       18.61      3.16 o 
  -2   4  12      131.67      138.23      9.02 o 
  -1   4  12      152.41      153.61      9.63 o 
   0   4  12      220.16      220.29     10.74 o 
   1   4  12       11.45        4.55      5.85 o 
   2   4  12      242.56      245.01      8.72 o 
   3   4  12        0.40        0.65      1.72 o 
   4   4  12       47.57       50.62      6.57 o 
   5   4  12       27.88       25.18      7.64 o 
   6   4  12      256.30      259.22     13.28 o 
  -8   5  12      147.48      193.26     21.52 o 
  -7   5  12      258.31      266.51     20.88 o 
  -6   5  12      131.58      173.34     19.70 o 
  -5   5  12       92.00       92.54      8.37 o 
  -4   5  12       74.54       92.30      8.49 o 
  -3   5  12      147.19      160.24     10.17 o 
  -2   5  12      255.64      254.14     14.54 o 
  -1   5  12       47.66       52.50      6.84 o 
   0   5  12       64.58       57.58      6.94 o 
   1   5  12      112.93      109.96      9.70 o 
   2   5  12       98.88      105.74     12.97 o 
   3   5  12       39.23       32.32      8.47 o 
   4   5  12       57.40       49.11     10.48 o 
  -5   6  12       81.20       92.70     15.17 o 
  -4   6  12       11.53       15.97      5.02 o 
  -3   6  12       27.38       50.46      7.04 o 
  -2   6  12       41.68       42.62      6.39 o 
  -1   6  12        0.23        0.83      3.11 o 
   0   6  12       62.81       93.32      9.52 o 
   1   6  12       15.74       13.64      6.12 o 
 -11   1  13       41.54       57.61     10.46 o 
 -10   1  13      549.41      556.90     27.12 o 
  -9   1  13      122.60      132.70     10.00 o 
  -8   1  13       58.22       50.94      5.08 o 
  -7   1  13      857.91      847.13     18.91 o 
  -6   1  13      283.62      257.89      8.93 o 
  -5   1  13      460.00      435.96     11.62 o 
  -4   1  13      321.06      316.47      9.23 o 
  -3   1  13      239.68      238.26      6.13 o 
  -2   1  13       55.44       61.24      4.67 o 
  -1   1  13        0.74        0.80      1.22 o 
   0   1  13     1115.42     1127.66     19.95 o 
   1   1  13      242.50      243.84     10.21 o 
   2   1  13       51.48       49.99      6.90 o 
   3   1  13      453.85      434.78     26.77 o 
   4   1  13       65.12       62.66     13.81 o 
   5   1  13      125.91      130.15      8.53 o 
   6   1  13       55.03       49.07      5.98 o 
   7   1  13        5.62        6.70      4.48 o 
 -11   2  13       44.20       46.99     10.48 o 
 -10   2  13       33.21       37.46      8.97 o 
  -9   2  13        9.19       11.72      3.89 o 
  -8   2  13      107.63      108.58     11.42 o 
  -7   2  13       59.42       52.15      5.05 o 
  -6   2  13       30.04       36.75      4.26 o 
  -5   2  13        1.21        1.85      1.46 o 
  -4   2  13        5.24        5.30      2.03 o 
  -3   2  13       12.61       16.34      2.83 o 
  -2   2  13       21.14       26.94      3.45 o 
  -1   2  13      204.51      207.70     13.85 o 
   0   2  13      462.68      465.46     14.99 o 
   1   2  13      268.56      298.54     11.86 o 
   2   2  13        4.34        4.40      2.52 o 
   3   2  13      203.22      213.80     16.58 o 
   4   2  13       30.83       27.25      4.76 o 
   5   2  13       37.98       37.88      7.86 o 
   6   2  13        3.41       10.22      5.14 o 
   7   2  13        7.73       10.72      5.16 o 
 -10   3  13      181.58      196.50     20.54 o 
  -9   3  13       18.47        8.27      5.72 o 
  -8   3  13       29.62       38.97      6.17 o 
  -7   3  13      204.01      220.29     12.86 o 
  -6   3  13       31.24       24.49      5.14 o 
  -5   3  13       59.47       63.91      5.46 o 
  -4   3  13        1.51       -0.81      1.52 o 
  -3   3  13       97.55      117.21      8.22 o 
  -2   3  13      212.95      200.38      7.82 o 
  -1   3  13        0.00       -0.92      2.60 o 
   0   3  13        5.56        2.57      3.00 o 
   1   3  13        1.46        0.98      1.51 o 
   2   3  13      225.20      200.85      7.81 o 
   3   3  13      114.57      112.28      7.21 o 
   4   3  13       62.19       66.33      9.51 o 
   5   3  13      272.75      260.43     12.33 o 
   6   3  13        0.86        7.00      3.15 o 
  -9   4  13        5.42        2.08      4.58 o 
  -8   4  13        0.50        0.23      4.02 o 
  -7   4  13       78.21       68.02     12.34 o 
  -6   4  13       54.96       75.91      7.64 o 
  -5   4  13       20.05       43.69      9.46 o 
  -4   4  13      363.43      325.09     10.40 o 
  -3   4  13        0.10       -0.55      1.63 o 
  -2   4  13      533.42      473.72     16.34 o 
  -1   4  13      135.52      130.67     10.15 o 
   0   4  13       66.19       70.22     22.52 o 
   1   4  13      147.09      160.66     15.69 o 
   2   4  13       27.41       28.47      7.44 o 
   3   4  13       26.00       37.07      8.65 o 
   4   4  13        2.23        7.26      3.35 o 
   5   4  13        2.33        1.99      2.69 o 
  -7   5  13        0.06        2.69      4.73 o 
  -6   5  13       38.59       28.61      8.91 o 
  -5   5  13       84.09       84.51      8.30 o 
  -4   5  13       50.62       44.60      6.25 o 
  -3   5  13        3.77        2.54      2.73 o 
  -2   5  13        3.61        3.51      2.57 o 
  -1   5  13       21.41       20.54      4.57 o 
   0   5  13      135.40      123.11     10.60 o 
   1   5  13        1.85        0.98      2.92 o 
   2   5  13        0.37        5.47      3.64 o 
   3   5  13        3.69        2.91      3.88 o 
  -4   6  13       66.03       91.92      9.34 o 
  -3   6  13      277.04      318.31     22.88 o 
  -2   6  13        1.09        2.71      2.95 o 
  -1   6  13      116.41      139.45     17.70 o 
   0   6  13       66.31       74.12     10.96 o 
 -10   0  14       18.63       24.41      6.73 o 
  -9   0  14       83.72       95.84     12.66 o 
  -8   0  14       80.20       74.84     10.76 o 
  -7   0  14      965.52      938.63     33.74 o 
  -6   0  14     1195.65     1262.14     40.40 o 
  -5   0  14      130.75      111.67      8.48 o 
  -4   0  14      965.81      994.72     23.39 o 
  -3   0  14     2196.94     2098.65     54.35 o 
  -2   0  14      460.54      486.12     14.87 o 
  -1   0  14     1121.59     1160.59     25.62 o 
   0   0  14       33.96       38.85      7.49 o 
   1   0  14     2367.21     2340.05     42.47 o 
   2   0  14      770.33      772.07     28.50 o 
   3   0  14      716.82      687.88     26.94 o 
   4   0  14       49.91       49.69      8.56 o 
   5   0  14       78.20       59.17      9.28 o 
   6   0  14      216.10      228.04     15.36 o 
 -11   1  14      202.55      222.34     17.57 o 
 -10   1  14      123.77      122.94     14.98 o 
  -9   1  14      191.64      190.25     38.95 o 
  -8   1  14      148.39      142.46     10.46 o 
  -7   1  14      117.85      124.25      7.69 o 
  -6   1  14      572.28      539.77     13.82 o 
  -5   1  14      974.17      927.15     18.78 o 
  -4   1  14       63.61       76.71      7.32 o 
  -3   1  14       90.87       94.49      6.33 o 
  -2   1  14      228.22      235.06     10.15 o 
  -1   1  14      880.78      856.64     26.92 o 
   0   1  14        0.39       -1.57      1.42 o 
   1   1  14        8.72        8.44      3.00 o 
   2   1  14      192.05      192.52     15.50 o 
   3   1  14      186.53      187.65      9.58 o 
   4   1  14       13.21       14.77      3.75 o 
   5   1  14       14.58       13.87      6.02 o 
   6   1  14        1.52        2.19      3.89 o 
   7   1  14       92.14       83.56     11.70 o 
 -10   2  14        9.05       17.64      6.79 o 
  -9   2  14      606.20      625.74     21.37 o 
  -8   2  14      444.12      423.30     15.07 o 
  -7   2  14       34.71       28.07      3.97 o 
  -6   2  14       46.82       60.90      5.39 o 
  -5   2  14       80.19       82.09      6.19 o 
  -4   2  14      118.27       93.26      6.42 o 
  -3   2  14      582.09      562.35     13.76 o 
  -2   2  14       92.47      107.17     11.33 o 
  -1   2  14       14.35       13.18      3.37 o 
   0   2  14       27.77       26.07      4.47 o 
   1   2  14       23.10       28.13      4.76 o 
   2   2  14      150.98      141.49      8.97 o 
   3   2  14      134.86      131.50     13.30 o 
   4   2  14      354.35      334.33     13.35 o 
   5   2  14        8.39        2.34      3.71 o 
   6   2  14      143.34      148.27     15.95 o 
 -10   3  14        0.03        1.23      4.24 o 
  -9   3  14      268.07      278.20     20.53 o 
  -8   3  14      136.76      124.14     16.07 o 
  -7   3  14      103.39      128.05      7.56 o 
  -6   3  14      117.49      107.73      7.31 o 
  -5   3  14       26.94       19.65      3.43 o 
  -4   3  14       92.89       62.23      5.45 o 
  -3   3  14       94.86       69.51      6.98 o 
  -2   3  14       94.15       85.66      6.27 o 
  -1   3  14      494.00      413.43     14.89 o 
   0   3  14       16.22       24.94      6.40 o 
   1   3  14        0.04        0.61      5.28 o 
   2   3  14        0.12        1.01      1.73 o 
   3   3  14       17.25        9.88      2.76 o 
   4   3  14        2.98        7.34      2.77 o 
   5   3  14        0.02        3.99      4.34 o 
  -8   4  14       56.41       50.74     11.08 o 
  -7   4  14       50.05       30.82      8.71 o 
  -6   4  14       15.53        9.76      3.41 o 
  -5   4  14       26.48       17.47      4.25 o 
  -4   4  14      171.48      169.23     12.10 o 
  -3   4  14       22.35       31.67      5.29 o 
  -2   4  14       24.62       12.64      3.85 o 
  -1   4  14        0.15        0.25      2.26 o 
   0   4  14       44.87       57.49      7.00 o 
   1   4  14      161.84      154.23     11.52 o 
   2   4  14       34.60       46.50      6.52 o 
   3   4  14       98.83       83.77     12.92 o 
   4   4  14        3.85       -0.20      2.87 o 
  -6   5  14       45.92       77.72     13.74 o 
  -5   5  14       48.18       70.73      7.70 o 
  -4   5  14        7.31        8.13      3.33 o 
  -3   5  14        1.23        5.29      2.91 o 
  -2   5  14        5.35        3.69      2.92 o 
  -1   5  14       36.91       31.40      5.74 o 
   0   5  14       20.32       24.92      5.07 o 
   1   5  14       25.15       23.03     12.43 o 
   2   5  14        0.02        0.66      4.01 o 
 -10   1  15       37.93       32.07      8.28 o 
  -9   1  15        2.92        1.19      2.73 o 
  -8   1  15       61.25       60.15      7.20 o 
  -7   1  15        0.10        1.15      2.51 o 
  -6   1  15      136.65      153.59      8.29 o 
  -5   1  15      316.25      297.79     16.08 o 
  -4   1  15      204.16      196.24      8.09 o 
  -3   1  15       93.38       83.08     10.37 o 
  -2   1  15      715.20      715.90     16.09 o 
  -1   1  15       11.82       16.30      3.03 o 
   0   1  15      263.91      249.38      9.02 o 
   1   1  15       88.83       86.85     18.84 o 
   2   1  15       57.23       53.30      9.57 o 
   3   1  15       99.99       90.56      9.28 o 
   4   1  15       36.78       37.06      6.39 o 
   5   1  15      104.69      101.06      8.92 o 
   6   1  15        5.25        9.15      5.04 o 
 -10   2  15       12.70       12.53      6.35 o 
  -9   2  15       22.84       28.34      8.40 o 
  -8   2  15       29.23       30.95      5.21 o 
  -7   2  15       30.77       27.34      4.03 o 
  -6   2  15       37.28       34.46      4.30 o 
  -5   2  15        9.88        8.56      2.54 o 
  -4   2  15       76.54       56.55      5.36 o 
  -3   2  15        4.39        4.63      2.21 o 
  -2   2  15      115.55       98.58      6.87 o 
  -1   2  15       13.96       13.91      2.84 o 
   0   2  15       10.43       10.59      3.41 o 
   1   2  15        0.07       -0.24      2.00 o 
   2   2  15      143.36      155.83      9.96 o 
   3   2  15       50.10       62.51      7.18 o 
   4   2  15       31.74       51.88     10.68 o 
   5   2  15       38.97       23.65      7.10 o 
  -9   3  15        0.30       -2.16      4.33 o 
  -8   3  15       27.49       29.87      8.49 o 
  -7   3  15        7.59       12.90      4.28 o 
  -6   3  15       13.42       13.42      3.13 o 
  -5   3  15      143.82      131.48     11.03 o 
  -4   3  15        3.39        7.18      2.49 o 
  -3   3  15       50.26       36.75      6.69 o 
  -2   3  15        4.54        2.71      2.06 o 
  -1   3  15       14.30       15.13      8.67 o 
   0   3  15      754.52      705.38     20.89 o 
   1   3  15        3.91        8.49      3.38 o 
   2   3  15        1.81        2.10      2.65 o 
   3   3  15      313.77      331.57     10.98 o 
   4   3  15       46.09       49.76      6.60 o 
   5   3  15        1.04       -0.09      2.71 o 
  -8   4  15       75.53       67.42     12.81 o 
  -7   4  15       21.50       31.99      8.70 o 
  -6   4  15      111.12      106.43      9.59 o 
  -5   4  15        1.31        0.77      2.47 o 
  -4   4  15       14.05        8.86      3.34 o 
  -3   4  15       15.95       11.87      3.75 o 
  -2   4  15       38.77       36.67     12.17 o 
  -1   4  15        3.09        3.56      2.86 o 
   0   4  15        5.23        5.22      2.99 o 
   1   4  15      178.03      191.29     13.68 o 
   2   4  15      241.71      256.11     12.72 o 
   3   4  15       34.66       37.23      9.08 o 
  -6   5  15       10.51        2.50      4.71 o 
  -5   5  15       13.72       16.48      4.43 o 
  -4   5  15        0.25        5.05      3.10 o 
  -3   5  15       40.67       46.52      6.95 o 
  -2   5  15       36.99       31.92      6.67 o 
  -1   5  15        8.21        6.13      3.18 o 
   0   5  15       33.03       42.68      9.10 o 
   1   5  15        3.39        2.65      3.11 o 
 -10   0  16       71.48       92.60     13.82 o 
  -9   0  16       21.02       28.08      7.46 o 
  -8   0  16       65.04       61.95     10.32 o 
  -7   0  16      255.44      244.08     16.95 o 
  -6   0  16      147.05      162.84     13.59 o 
  -5   0  16      371.93      353.41     20.00 o 
  -4   0  16     1019.06     1032.31     36.49 o 
  -3   0  16     3007.60     3042.69     76.74 o 
  -2   0  16      262.71      302.96     18.00 o 
  -1   0  16     4146.67     4055.73     95.60 o 
   0   0  16     1099.47     1186.44     39.84 o 
   1   0  16       79.89       81.15     11.49 o 
   2   0  16        4.58        8.12      4.64 o 
   3   0  16      244.10      231.81     15.80 o 
   4   0  16      186.20      185.79     14.36 o 
   5   0  16       44.95       43.41      8.72 o 
 -10   1  16       12.23       11.73      4.19 o 
  -9   1  16       19.94       30.94      5.66 o 
  -8   1  16       44.63       41.00      6.33 o 
  -7   1  16        5.45       10.35      3.59 o 
  -6   1  16        8.32       18.87      4.94 o 
  -5   1  16       84.11       92.66      6.97 o 
  -4   1  16        0.36        1.15      1.74 o 
  -3   1  16      580.66      535.52     14.12 o 
  -2   1  16        7.23        4.25      2.06 o 
  -1   1  16      378.72      376.26     11.52 o 
   0   1  16      204.68      219.75      8.86 o 
   1   1  16      277.80      276.89     12.30 o 
   2   1  16      334.98      370.72     17.34 o 
   3   1  16       80.16       73.06     11.66 o 
   4   1  16      235.74      239.77     11.62 o 
   5   1  16        0.08       -1.41      2.23 o 
  -9   2  16       11.56       18.67      5.94 o 
  -8   2  16       99.80      103.28      9.65 o 
  -7   2  16       42.19       45.89      5.65 o 
  -6   2  16      257.72      230.76      9.46 o 
  -5   2  16       61.68       62.18      6.56 o 
  -4   2  16      250.87      248.31     12.65 o 
  -3   2  16       12.99       13.88      3.11 o 
  -2   2  16      499.47      503.67     14.72 o 
  -1   2  16        4.43        7.54      2.41 o 
   0   2  16        0.24       -0.78      1.76 o 
   1   2  16      710.82      709.94     21.07 o 
   2   2  16      656.60      617.37     19.58 o 
   3   2  16       44.83       41.86     11.20 o 
   4   2  16      174.38      161.05     11.38 o 
   5   2  16      302.27      305.27     20.24 o 
  -9   3  16        3.47        7.48      5.59 o 
  -8   3  16       46.40       45.43     10.76 o 
  -7   3  16       17.03       14.22      4.08 o 
  -6   3  16      176.37      187.83     11.50 o 
  -5   3  16      166.60      146.88      9.03 o 
  -4   3  16        7.76        5.58      2.66 o 
  -3   3  16      178.21      154.68      9.77 o 
  -2   3  16       32.34       27.66      4.04 o 
  -1   3  16       84.30       72.53      6.93 o 
   0   3  16       81.50       82.26      8.54 o 
   1   3  16      144.51      132.17     21.00 o 
   2   3  16      101.03       99.33     15.39 o 
   3   3  16       56.17       67.79      9.66 o 
   4   3  16        6.36        9.42      3.60 o 
  -7   4  16       56.67       45.98     10.78 o 
  -6   4  16       41.04       46.04      6.77 o 
  -5   4  16        0.98       -1.31      2.38 o 
  -4   4  16      116.32       96.28      9.40 o 
  -3   4  16      144.51      118.05     10.16 o 
  -2   4  16        4.78        0.69      2.71 o 
  -1   4  16       89.42       73.46     16.70 o 
   0   4  16        9.17        8.05      3.63 o 
   1   4  16       31.96       42.31      6.52 o 
   2   4  16       18.29       10.12      3.91 o 
  -4   5  16       59.67       81.13      8.77 o 
  -3   5  16       77.25       80.37      8.98 o 
  -2   5  16       18.70       22.63      5.10 o 
  -1   5  16        5.51        3.97      7.03 o 
  -9   1  17       34.02       41.27      6.69 o 
  -8   1  17        4.40        3.24      4.09 o 
  -7   1  17       21.54       15.93      4.41 o 
  -6   1  17        1.17        2.83      2.89 o 
  -5   1  17      279.91      267.76     21.98 o 
  -4   1  17       18.60       15.65      4.09 o 
  -3   1  17      265.19      224.82     12.79 o 
  -2   1  17      183.59      194.12     10.58 o 
  -1   1  17       68.12       81.15      8.39 o 
   0   1  17      382.72      364.05     14.59 o 
   1   1  17        6.71        5.87      3.19 o 
   2   1  17       55.11       52.05      6.89 o 
   3   1  17       20.93       15.90      8.14 o 
   4   1  17        1.28        5.57      3.30 o 
  -9   2  17       27.15       36.48      7.76 o 
  -8   2  17       52.51       45.09      6.79 o 
  -7   2  17       16.78       19.87      4.67 o 
  -6   2  17       21.14       19.20      5.08 o 
  -5   2  17       29.89       31.71      5.23 o 
  -4   2  17        0.04       -0.94      1.90 o 
  -3   2  17       19.36       19.82      6.41 o 
  -2   2  17       10.78       12.65      3.13 o 
  -1   2  17       24.68       23.22      3.86 o 
   0   2  17      104.44       98.23      7.79 o 
   1   2  17       21.44       24.44      5.06 o 
   2   2  17       28.87       29.17      6.32 o 
   3   2  17        0.33        1.70      2.77 o 
   4   2  17       41.12       61.45      7.63 o 
  -8   3  17       17.44       28.17      6.32 o 
  -7   3  17        8.25        2.41      6.39 o 
  -6   3  17        0.72       -1.99      2.33 o 
  -5   3  17      124.70      125.66     10.56 o 
  -4   3  17        7.29        9.13      2.81 o 
  -3   3  17       30.79       31.46      4.43 o 
  -2   3  17       55.00       45.46      5.17 o 
  -1   3  17      156.78      161.24      9.53 o 
   0   3  17       15.42       13.08      4.10 o 
   1   3  17       11.87        9.58      3.83 o 
   2   3  17       26.17       28.65      5.71 o 
   3   3  17       98.11      116.73     10.64 o 
  -6   4  17        3.28        3.42      3.05 o 
  -5   4  17       64.64       60.77      7.70 o 
  -4   4  17        0.73       -1.07      2.50 o 
  -3   4  17       71.55       84.31      9.02 o 
  -2   4  17       20.49       12.37      4.84 o 
  -1   4  17        0.00        2.77      3.09 o 
   0   4  17       67.34       70.05     12.48 o 
   1   4  17       39.08       43.38      6.74 o 
  -9   0  18        2.16       -3.56      3.54 o 
  -8   0  18      179.48      210.50     17.03 o 
  -7   0  18       26.29       41.61      9.32 o 
  -6   0  18        0.01        2.06      4.09 o 
  -5   0  18       35.41       43.40      9.57 o 
  -4   0  18        3.82        5.65      3.67 o 
  -3   0  18      121.75      139.52     16.01 o 
  -2   0  18      289.80      292.64     19.19 o 
  -1   0  18       23.27       25.50      7.36 o 
   0   0  18      133.42      116.51     14.21 o 
   1   0  18       11.52       16.53      6.51 o 
   2   0  18      359.39      354.08     21.35 o 
   3   0  18        5.87        9.36      5.45 o 
  -9   1  18      111.33      127.44     11.49 o 
  -8   1  18       21.87       19.89      4.95 o 
  -7   1  18       29.01       24.37      5.21 o 
  -6   1  18        5.43        3.84      3.01 o 
  -5   1  18        3.21        1.38      2.49 o 
  -4   1  18      474.51      500.56     18.08 o 
  -3   1  18        1.23        0.61      2.43 o 
  -2   1  18       98.90       98.92      9.36 o 
  -1   1  18        3.18        6.27      3.41 o 
   0   1  18        2.85        9.24      3.51 o 
   1   1  18        0.02        0.47      5.00 o 
   2   1  18      179.11      183.31     12.88 o 
   3   1  18        2.11        7.04      3.67 o 
  -8   2  18      134.92      128.30     11.33 o 
  -7   2  18       54.64       51.94      7.36 o 
  -6   2  18      191.01      189.19     15.44 o 
  -5   2  18       13.94       17.94      4.55 o 
  -4   2  18      158.36      152.21     11.76 o 
  -3   2  18       11.32        9.61      3.06 o 
  -2   2  18       10.23        0.75      3.25 o 
  -1   2  18       41.84       57.03      7.39 o 
   0   2  18       46.31       47.46      6.78 o 
   1   2  18        3.78        8.69      3.82 o 
   2   2  18       74.30       82.25      8.89 o 
   3   2  18       69.50       60.82      7.79 o 
  -7   3  18       10.48        6.27      3.66 o 
  -6   3  18        2.16       -1.46      2.58 o 
  -5   3  18       10.84       17.37      4.87 o 
  -4   3  18        0.13       -1.89      2.53 o 
  -3   3  18        0.53       -1.03      2.37 o 
  -2   3  18       65.70       78.66      8.70 o 
  -1   3  18       34.98       31.59      8.26 o 
   0   3  18        0.10        1.32      2.74 o 
   1   3  18        1.64        5.21      3.25 o 
  -4   4  18        4.15        5.79      5.57 o 
  -3   4  18        7.74        7.96      4.72 o 
  -2   4  18       23.55       23.38      5.37 o 
  -1   4  18        9.45        9.05      6.71 o 
  -8   1  19      132.83      136.83     11.93 o 
  -7   1  19      103.81      110.13     12.57 o 
  -6   1  19       52.52       46.79     15.57 o 
  -5   1  19       47.88       56.27     10.96 o 
  -4   1  19        2.30        1.40      2.54 o 
  -3   1  19       16.59       26.76      7.86 o 
  -2   1  19        9.11        3.81      3.16 o 
  -1   1  19        9.02       13.62      4.50 o 
   0   1  19       19.96       20.44      5.10 o 
   1   1  19       65.49       62.46      7.90 o 
   2   1  19      123.43      137.53     17.24 o 
  -7   2  19       13.49       17.91      5.08 o 
  -6   2  19        9.39        8.83      3.90 o 
  -5   2  19       29.30       40.78      6.64 o 
  -4   2  19       22.63       28.99      7.26 o 
  -3   2  19      165.36      177.31     13.22 o 
  -2   2  19       51.78       28.15     24.26 o 
  -1   2  19       71.56       82.30     13.14 o 
   0   2  19        1.97        2.00      3.12 o 
   1   2  19        0.91        0.87      2.85 o 
  -5   3  19      199.14      209.32     13.34 o 
  -4   3  19      105.50      103.38     10.19 o 
  -3   3  19       28.86       29.26      5.77 o 
  -2   3  19        8.38       15.61      4.65 o 
  -1   3  19       41.74       20.36     12.60 o 
   0   3  19       88.43       82.92      9.31 o 
  -7   0  20      337.78      366.70     23.94 o 
  -6   0  20       99.07       82.93     13.31 o 
  -5   0  20       69.10       97.59     14.49 o 
  -4   0  20      373.66      390.79     23.94 o 
  -3   0  20       46.87       46.38      9.99 o 
  -2   0  20       51.92       58.90     11.18 o 
  -1   0  20        0.84        7.60      5.16 o 
   0   0  20        2.22       10.59      5.50 o 
   1   0  20      103.77       97.50     14.11 o 
  -6   1  20       29.37       20.52      8.93 o 
  -5   1  20       17.68       18.06      5.33 o 
  -4   1  20       74.94       77.35      9.67 o 
  -3   1  20        0.81        0.38      2.72 o 
  -2   1  20       48.44       46.83      7.30 o 
  -1   1  20       93.47      110.47     16.14 o 
   0   1  20       17.49       13.32      5.74 o 
  -5   2  20      495.97      534.77     25.12 o 
  -4   2  20       51.31       73.08      9.01 o 
  -3   2  20      367.07      363.06     16.49 o 
  -2   2  20       58.79       53.36      8.94 o 
  -1   2  20        0.27        0.98      2.99 o 
  -4   1  21      266.33      288.24     14.99 o 
  -3   1  21       44.60       59.28      8.30 o 
  -2   1  21       27.76       28.41      5.91 o 
                                                 
